# Supplementary material for: Patterns of Genetic and Reproductive Traits Differentiation in Mainland vs. Corsican Populations of Bumblebees
Source: PLoS One. 2013 Jun 6;8(6):e65642. doi: 10.1371/journal.pone.0065642 (PMC3675023; doi:10.1371/journal.pone.0065642)
Supplement: Table S1 — Table of sampling. Group = Group model species; Code = Sample labels used in figures; Population = names of populations used in SMP and genetic analyses; Land: BE = Belgium, CZ = Czech Republic, DE = Germany, DK = Denmark, FR = France, GR = Greece, HU = Hungary, IT = Italy, NL = Netherlands, PL = Poland, RO = Rumania, SE = Sweden, SK = Slovakia, SL = Slovenia; Recorder : AC = Audrey Coppée, AR = Arnaud Roelandts, DM = Denis Michez, MC = Maurizio Cornalba, MT = Michael Terzo, PL = Patrick Lhomme, PR = Pierre Rasmont, SD = Simon Dellicour, SL = Sophie Lambert, TD = Thibaut De Meulemeester, TL = Thomas Lecocq; Cytb, COI, EF-1α, and PEPCK are the Genbank accession numbers for each samples. (XLS) [file pone.0065642.s001.xls]

## Sheet: Feuil1
Group	Taxa	Code	Population	Country	Locality	Recorder	Lati.	Long.	Cytb	COI	EF1A	PEPCK
Bombus lucorum	B.lucorum lucorum	LucL01	Belgium I	BE	Mesvin	TL & SL	50°25'45''N	03°58'04''E	JQ820712	JQ820509	JQ820915	JQ821120
		LucL02	Poland	PL	Wójtowo	TL & SL	53°47'11''N	20°35'34''E	JQ820713	JQ820510	JQ820916	JQ821121
		LucL03	Sweden I	SE	Uppsala	PR	59°51'44"N	17°38'01"E	JQ820714	JQ820511	JQ820917	JQ821122
		LucL04	Czech R.	CZ	Karlàtijn	TL & SD	49°50'03''N	14°12'25''E	JQ820715	JQ820512	JQ820918	JQ821123
		LucL05							JQ820716	JQ820513	JQ820919	JQ821124
		LucL06	Hungary	HU	Pilisszentlászló	TL & SD	47°43'40''N	18°58'06''E	JQ820717	JQ820514	JQ820920	JQ821125
		LucL07	Roumania II	RO	Curtea de Arges	TL & SD	45°27'09''N	24°37'24''E	JQ820718	JQ820515	JQ820921	JQ821126
		LucL08	Poland	PL	Wójtowo	TL & SL	53°47'11''N	20°35'34''E	JQ820719	JQ820516	JQ820922	JQ821127
		LucL09	NE. Italy	IT	Portogruaro	TL & SD	45°46'32''N	12°51'22''E	JQ820720	JQ820517	JQ820923	JQ821128
		LucL10	Slovakia	SK	Burda		47°49'57"N	18°44'26"E	JQ820721	JQ820518	JQ820924	JQ821129
		LucL11	SW France I	FR	Egat	DM & SD	42°30'26''N	02°01'07"E	JQ820722	JQ820519	JQ820925	JQ821130
		LucL12							JQ820723	JQ820520	JQ820926	JQ821131
		LucL13	N. France II	FR	Escalles	TL & SL	50°55'36''N	01°42'45''E	JQ820724	JQ820521	JQ820927	JQ821132
		LucL14	W. Germany	DE	Münster	PR	51°56'27"N	07°33'03"E	JQ820725	JQ820522	JQ820928	JQ821133
		LucL15	Denmark	DK	Stensved	PR	54°58'25"N	12°01'21"E	JQ820726	JQ820523	JQ820929	JQ821134
		LucL16	Sweden I	SE	Uppsala	PR	59°51'44"N	17°38'01"E	JQ820727	JQ820524	JQ820930	JQ821135
		LucL17					59°51'05"N	17°37'40"E	JQ820728	JQ820525	JQ820931	JQ821136
		LucL18	Netherlands	NL	Leiden	TL	52°16'49"N	4°34'27"E	JQ820729	JQ820526	JQ820932	JQ821137
		LucL19	NW. Italy II	IT	Castelnuovo di Garfagnana	TL & SD	44°05'35''N	10°26'49''E	JQ820730	JQ820527	JQ820933	JQ821138
		LucL20	Roumania II	RO	Curtea de Arges	TL & SD	45°27'09''N	24°37'24''E	JQ820731	JQ820528	JQ820934	JQ821139
		LucL21	Belgium I	BE	Mesvin	TL & SL	50°25'45''N	03°58'04''E	JQ820732	JQ820529	JQ820935	JQ821140
		LucL22	Belgium II	BE	Berismenil	TL & SL	50°10'44"N	05°38'10"E	JQ820733	JQ820530	JQ820936	JQ821141
		LucL23	N. France II	FR	Escalles	TL & SL	50°55'36''N	01°42'45''E	JQ820734	JQ820531	JQ820937	JQ821142
		LucL24	Belgium II	BE	Regnié	TL	50°15'02"N	05°46'57"E	JQ820735	JQ820532	JQ820938	JQ821143
	B. lucourm renardi	LucR01	Corsica	FR	Venaco	TL & AC	42°06'53"N	09°04'20"E	JQ820736	JQ820533	JQ820939	JQ821144
		LucR02			Zicavo		41°31'18"N	09°04'17"E	JQ820737	JQ820534	JQ820940	JQ821145
		LucR03					41°31'27"N	09°05'07"E	JQ820738	JQ820535	JQ820941	JQ821146
		LucR04			Corte		42°10'54"N	09°05'06"E	JQ820739	JQ820536	JQ820942	JQ821147
		LucR05			Venaco		42°06'53"N	09°04'20"E	JQ820740	JQ820537	JQ820943	JQ821148
		LucR06			Muraccio		42°06'05"N	09°06'37"E	JQ820741	JQ820538	JQ820944	JQ821149
		LucR07			Venaco		42°06'58"N	09°03'54"E	JQ820742	JQ820539	JQ820945	JQ821150
		LucR08			Zicavo		41°31'27"N	09°05'07"E	JQ820743	JQ820540	JQ820946	JQ821151
		LucR09			Muraccio		42°06'05"N	09°06'37"E	JQ820744	JQ820541	JQ820947	JQ821152
		LucR10			Zicavo		42°58’28’’N	09°11’03’’E	JQ820745	JQ820542	JQ820948	JQ821153
		LucR11			Venaco		42°06'53"N	09°04'20"E	JQ820746	JQ820543	JQ820949	JQ821154
		LucR12			Morosaglia		42°25’15’’N	09°19’25’’E	JQ820747	JQ820544	JQ820950	JQ821155
		LucR13							JQ820748	JQ820545	JQ820951	JQ821156
		LucR14			L’Ospédale		41°40’21’’N	09°12’28’’E	JQ820749	JQ820546	JQ820952	JQ821157
		LucR15			Haut Asco		42°24’17’’N	08°55’57’’E	JQ820750	JQ820547	JQ820953	JQ821158
		LucR16							JQ820751	JQ820548	JQ820954	JQ821159
		LucR17			Morosaglia		42°25’15’’N	09°19’25’’E	JQ820752	JQ820549	JQ820955	JQ821160
		LucR18			Muraccio		42°06'05"N	09°06'37"E	JQ820753	JQ820550	JQ820956	JQ821161
	B. affinis	Affi01	Outgroup			Genbank	-	-	-	-	JQ820906	JQ821111
	B. hypocrita	Hypo01		XX	Biobest	TD	-	-	JQ820710	JQ820507	JQ820913	JQ821118
Bombus terrestris	B. terrestris dalmatinus	TerD01	SE France	FR	Gonfaron	PR	43°18'28"N	06°18'33"E	JQ820820	JQ820618	JQ821025	JQ821228
		TerD02							JQ820821	JQ820619	JQ821026	JQ821229
		TerD03	Greece	GR	Rhodes	MT	36°11'09''N	27°52'45''E	JQ820822	JQ820620	JQ821027	JQ821230
		TerD04							JQ820823	JQ820621	JQ821028	JQ821231
		TerD05							JQ820824	JQ820622	JQ821029	JQ821232
		TerD06							JQ820825	JQ820623	JQ821030	JQ821233
		TerD07	Commercial C.	XX	Commercial samples from Biobest	AC	-	-	JQ820826	JQ820624	JQ821031	JQ821234
		TerD08							JQ820827	JQ820625	JQ821032	JQ821235
		TerD09							JQ820828	JQ820626	JQ821033	JQ821236
		TerD10	Roumania I	RO	Praid	TL & SD	46°34'16''N	25°11'10''E	JQ820829	JQ820627	JQ821034	JQ821237
		TerD11							JQ820830	JQ820628	JQ821035	JQ821238
	B. terrestris lusitanicus	TerL01	SW France I	FR	Dorres	AC	42°28'51"N	01°55'25"E	JQ820831	JQ820629	JQ821036	JQ821239
		TerL02							JQ820832	JQ820630	JQ821037	JQ821240
		TerL03							JQ820833	JQ820631	JQ821038	JQ821241
		TerL04			Nohèdes	AC	42°37’53"N	02°13’46"E	JQ820834	JQ820632	JQ821039	JQ821242
		TerL05			Eyne	MT	42°29’18"N	02°05’05"E	JQ820835	JQ820633	JQ821040	JQ821243
		TerL06			Dorres	TD	42°28’51"N	01°55’25"E	JQ820836	JQ820634	JQ821041	JQ821244
		TerL07							JQ820837	JQ820635	JQ821042	JQ821245
		TerL08							JQ820838	JQ820636	JQ821043	JQ821246
		TerL09			Err	MT	42°15'03"N	02°01'52"E	JQ820839	JQ820637	JQ821044	JQ821247
	B. terrestris sassaricus	TerS01	Sardinia	IT	Luogo Santo	NR	41°01’00''N	09°12’00''E	JQ820840	JQ820638	JQ821045	JQ821248
		TerS02			Biancareddu	NR	40°48’07”N	08°11’47”E	JQ820841	JQ820639	JQ821046	JQ821249
		TerS03			Luogo Santo	NR	41°01’00''N	09°12’00''E	JQ820842	JQ820640	JQ821047	JQ821250
		TerS04							JQ820843	JQ820641	JQ821048	JQ821251
		TerS05							JQ820844	JQ820642	JQ821049	JQ821252
		TerS06			Biancareddu	NR	40°48’07”N	08°11’47”E	JQ820845	JQ820643	JQ821050	JQ821253
		TerS07							JQ820846	JQ820644	JQ821051	JQ821254
		TerS08							JQ820847	JQ820645	JQ821052	JQ821255
	B. terrestris terrestris	TerT01	SE France	FR	Gonfaron	PR	43°18'28"N	06°18'33"E	JQ820848	JQ820646	JQ821053	JQ821256
		TerT02							JQ820849	JQ820647	JQ821054	JQ821257
		TerT03	Belgium II	BE	Regnié	TL	50°15'02"N	05°46'57"E	JQ820850	JQ820648	JQ821055	JQ821258
		TerT04	Belgium I		Mons	TL & SL	50°26'02"N	03°56'34"E	JQ820851	JQ820649	JQ821056	JQ821259
		TerT05	Sweden I	SE	Uppsala	PR	59°51'44"N	17°38'01"E	JQ820852	JQ820650	JQ821057	JQ821260
		TerT06	SW France I	FR	Corbère	AC	42°39’34"N	02°40’07"E	JQ820853	JQ820651	JQ821058	JQ821261
		TerT07							JQ820854	JQ820652	JQ821059	JQ821262
		TerT08	E. Germany	DE	Eichenbarleben	TL & SL	52°09'60''N	11°25'02''E	JQ820855	JQ820653	JQ821060	JQ821263
		TerT09							JQ820856	JQ820654	JQ821061	JQ821264
		TerT10	N. France II	FR	Escalles	TL & SL	50°55'36''N	01°42'45''E	JQ820857	JQ820655	JQ821062	JQ821265
	B. terrestris xanthopus	TerX01	Corsica	FR	Ghisoni	TL & AC	42°03'02"N	09°06'55"E	JQ820858	JQ820656	JQ821063	JQ821266
		TerX02			Morosaglia		42°15'10"N	09°11'41"E	JQ820859	JQ820657	JQ821064	JQ821267
		TerX03			Zolena		42°08'37"N	09°14'08"E	JQ820860	JQ820658	JQ821065	JQ821268
		TerX04			Evisa		42°10'21"N	08°31'26"E	JQ820861	JQ820659	JQ821066	JQ821269
		TerX05							JQ820862	JQ820660	JQ821067	JQ821270
		TerX06			Venaco		42°06' 53"N	09°04'20"E	JQ820863	JQ820661	JQ821068	JQ821271
		TerX07			Zicavo		41°31'18"N	09°04'18"E	JQ820864	JQ820662	JQ821069	JQ821272
		TerX08			Muraccio		42°06'05"N	09°06'37"E	JQ820865	JQ820663	JQ821070	JQ821273
		TerX09			Venaco		42°06'58"N	09°03'54"E	JQ820866	JQ820664	JQ821071	JQ821274
		TerX10			Evisa		42°10'21"N	08°31'26"E	JQ820867	JQ820665	JQ821072	JQ821275
		TerX11			Evisa		42°10'21"N	08°31'26"E	JQ820868	JQ820666	JQ821073	JQ821276
		TerX12			Venaco		42°06'53"N	09°04'20"E	JQ820869	JQ820667	JQ821074	JQ821277
		TerX13			Zicavo		41°31'18"N	09°04'18"E	JQ820870	JQ820668	JQ821075	JQ821278
		TerX14			Muraccio		42°06'05"N	09°06'37"E	JQ820871	JQ820669	JQ821076	JQ821279
		TerX15			Venaco		42°06'58"N	09°03'54"E	JQ820872	JQ820670	JQ821077	JQ821280
		TerX16			Ghisoni		42°03'02"N	09°06'55"E	JQ820873	JQ820671	JQ821078	JQ821281
		TerX17			Evisa		42°10'21"N	08°31'26"E	JQ820874	JQ820672	JQ821079	JQ821282
		TerX18			Zolena		42°08'37"N	09°14'08"E	JQ820875	JQ820673	JQ821080	JQ821283
		TerX19			Evisa		42°10'21"N	08°31'26"E	JQ820876	JQ820674	JQ821081	JQ821284
	B. ignitus	Igni01	Outgroup	XX	Biobest	TD	-	-	JQ820711	JQ820508	JQ820914	JQ821119
	B. sporadicus	Spor01		SE	Sven-Jakobs	PR	62°48'43"N	13°36'39"E	JQ820819	-	JQ821024	JQ821227
Bombus vestalis	B. perezi	Pere01	Corsica	FR	Salicato	TL & AC	42°14'01"N	09°10'49"E	JQ820754	JQ820553	JQ820959	JQ821164
		Pere02			Haut Asco	TL & AR	42°14'30"N	08°33'21"E	JQ820755	JQ820554	JQ820960	JQ821165
		Pere03					42°14'30"N	08°33'21"E	JQ820756	JQ820555	JQ820961	JQ821166
		Pere04					42°14'30"N	08°33'21"E	JQ820757	JQ820556	JQ820962	JQ821167
		Pere05			Morosaglia	TL & AC	42°15'10"N	09°11'41"E	JQ820758	JQ820557	JQ820963	JQ821168
		Pere06			Salicato		42°14'01"N	09°10'49"E	JQ820759	JQ820558	JQ820964	JQ821169
		Pere07							JQ820760	JQ820559	JQ820965	JQ821170
		Pere08							JQ820761	JQ820560	JQ820966	JQ821171
		Pere09							JQ820762	JQ820561	JQ820967	JQ821172
		Pere10							JQ820763	JQ820562	JQ820968	JQ821173
		Pere11							JQ820764	JQ820563	JQ820969	JQ821174
		Pere12			Venaco		42°06'53"N	09°04'20"E	JQ820765	JQ820564	JQ820970	JQ821175
		Pere13			Haut Asco		42°14'30"N	08°33'21"E	JQ820766	JQ820565	JQ820971	JQ821176
		Pere14			Salicato		42°14'01"N	09°10'49"E	JQ820767	JQ820566	JQ820972	JQ821177
		Pere15			Haut Asco	TL & AR	42°14'30"N	08°33'21"E	JQ820768	JQ820567	JQ820973	JQ821178
		Pere16							JQ820769	JQ820568	JQ820974	JQ821179
		Pere17			Salicato		42°14'01"N	09°10'49"E	JQ820770	JQ820569	JQ820975	JQ821180
		Pere18			Haut Asco		42°14'30"N	08°33'21"E	JQ820771	JQ820570	JQ820976	JQ821181
		Pere19							JQ820772	JQ820571	JQ820977	JQ821182
	B. vestalis vestalis	Vest01	N. France I	FR	Paris	PR	48°50'37"N	02°21'35"E	JQ820877	JQ820675	JQ821082	JQ821285
		Vest02							JQ820878	JQ820676	JQ821083	JQ821286
		Vest03							JQ820879	JQ820677	JQ821084	JQ821287
		Vest04							JQ820880	JQ820678	JQ821085	JQ821288
		Vest05							JQ820881	JQ820679	JQ821086	JQ821289
		Vest06	N. France II	FR	Escalles	TL & SL	50°55'36''N	01°42'45''E	JQ820882	JQ820680	JQ821087	JQ821290
		Vest07	Czech R.	CZ	Karlàtijn	TL & SD	49°50'03''N	14°12'25''E	JQ820883	JQ820681	JQ821088	JQ821291
		Vest08			Praha		50°06'18''N	14°25'00''E	JQ820884	JQ820682	JQ821089	JQ821292
		Vest09	Slovenia	SL	Studenčice	TL & SD	46°22'20''N	14°09'27''E	JQ820885	JQ820683	JQ821090	JQ821293
		Vest10	Denmark	Dk	Stensved	PR	54°58'25"N	12°01'21"E	JQ820886	JQ820684	JQ821091	JQ821294
		Vest11	Sweden II	SE	Dybäck	PR	55°24'14"N	13°31'27"E	JQ820887	JQ820685	JQ821092	JQ821295
		Vest12	NW. Italy I	IT	Pavia	TL & SD	45°12'40"N	09°10'13"E	JQ820888	JQ820686	JQ821093	JQ821296
		Vest13							JQ820889	JQ820687	JQ821094	JQ821297
		Vest14	E. Germany	DE	Eichenbarleben	TL & SL	52°09'60''N	11°25'02''E	JQ820890	JQ820688	JQ821095	JQ821298
		Vest15			Eichenbarleben		52°09'60''N	11°25'02''E	JQ820891	JQ820689	JQ821096	JQ821299
		Vest16	Belgium I	BE	Mons	PL	50°27'42''N	03°57'10''E	JQ820892	JQ820690	JQ821097	JQ821300
		Vest17	Roumania I	RO	Praid	TL & SD	46°39'46''N	25°18'13''E	JQ820893	JQ820691	JQ821098	JQ821301
		Vest18							JQ820894	JQ820692	JQ821099	JQ821302
		Vest19							JQ820895	JQ820693	JQ821100	JQ821303
		Vest20	SW France II	FR	Gavarnie	DM & SD	42°42'43''N	00°00'27"W	JQ820896	JQ820694	JQ821101	JQ821304
		Vest21							JQ820897	JQ820695	JQ821102	JQ821305
		Vest22	Poland	PL	Kwiedzina	TL & SL	54°03'12''N	21°27'14''E	JQ820898	JQ820696	JQ821103	JQ821306
		Vest23							JQ820899	JQ820697	JQ821104	JQ821307
		Vest24	Netherlands	NL	Leiden	TL	52°16'49"N	04°34'27"E	JQ820900	JQ820698	JQ821105	JQ821308
		Vest25	Belgium I	BE	Mons	PL	50°27'42''N	03°57'10''E	JQ820901	JQ820699	JQ821106	JQ821309
		Vest26	W France	FR	Ablon	PL	49°24'48’’N	00°16’23’’E	JQ820902	JQ820700	JQ821107	JQ821310
		Vest27	Belgium I	BE	Mons	PL	50°27'42''N	03°57'10''E	JQ820903	JQ820701	JQ821108	JQ821311
		Vest28			Mons		50°27'42''N	03°57'10''E	JQ820904	JQ820702	JQ821109	JQ821312
		Vest29			Mons		50°27'42''N	03°57'10''E	JQ820905	JQ820703	JQ821110	JQ821313
	B. bohemicus	Bohe01	Outgroup	FR	Nyer	TL	42°30'06''N	02°19'00''E	JQ820705	JQ820504	JQ820908	JQ821113
Out.	B. mendax	Mend01	Outgroup	FR	Eyne	TD	42°25’27"N	02°09’07"E	-	JQ820551	JQ820957	JQ821162
		Mend02					42°25’30"N	02°08’57"E	-	JQ820552	JQ820958	JQ821163
	B. shaposhnikovi	Shap01	Outgroup	TR	Artvin	TD	41°12'21"N	42°30'05"E	JQ820817	JQ820616	JQ821022	-
		Shap01							JQ820818	JQ820617	JQ821023	-
