# Supplementary material for: Patterns of Genetic and Reproductive Traits Differentiation in Mainland vs. Corsican Populations of Bumblebees
Source: PLoS One. 2013 Jun 6;8(6):e65642. doi: 10.1371/journal.pone.0065642 (PMC3675023; doi:10.1371/journal.pone.0065642)
Supplement: Table S2 — MMS data matrix (relative amounts of each compound) of B. lucorum. (XLS) [file pone.0065642.s002.xls]

## Sheet: Lucorum_group
		LucR01	LucR02	LucR03	LucR04	LucR05	LucR06	LucR07	LucR08	LucR09	LucR10	LucR11	LucR12	LucR13	LucR14	LucR15	LucR16	LucR17	LucR18	LucL01	LucL02	LucL03	LucL04	LucL05	LucL06	LucL07	LucL08	LucL09	LucL10	LucL11	LucL12	LucL13	LucL14	LucL15	LucL16	LucL17	LucL18	LucL19	LucL20	LucL21	LucL22	LucL23	LucL24
Compounds	MR	Corisca	Corisca	Corisca	Corisca	Corisca	Corisca	Corisca	Corisca	Corisca	Corisca	Corisca	Corisca	Corisca	Corisca	Corisca	Corisca	Corisca	Corisca	Belgium I	Poland	Sweden I	Czech R.	Czech R.	Hungary	Roumania II	Poland	NE. Italy	Slovakia	SW France I	SW France I	N. France II	W. Germany	Denmark	Sweden I	Sweden I	Netherlands	NW. Italy II	Roumania II	Belgium I	Belgium II	N. France II	Belgium II
Dodecanoic acid	200	0	0	0	0	0	0	0	0	0	0	0	0	0	0	0	0	0	0	0.06	0.06	0	0	0	0	0	0	0	0	0	0.5	0.03	0	0.04	0	0.22	0	0.12	0.13	0.14	0.06	0.07	0.09
2.3-Dihydrofarnesol	224	0.0616026	0.0831253	0.0154999	0.0135411	0.00478318	0.00386546	0.0254142	0.019826	0.0778395	0	0.0181954	0.011131	0.0118045	0.201139	0.010379	0.0212029	0.00603539	0	0.59	0.38	0.18	0.24	0.04	0.26	0.17	0.25	0.15	0.32	0.15	0	0.01	0.07	0.17	0.08	0.05	0.16	0.09	0.07	0.09	0.19	0.21	0.25
Ethyl dodecenoate	226	0	0	0	0	0	0	0	0	0	0	0	0	0	0	0	0	0	0	0.36	0.17	0.12	0.16	0.14	0.14	0.13	0.17	0.16	0.23	0.15	0	0	0.12	0.16	0.12	0.11	0	0.16	0.15	0.46	1.36	1.36	0.56
Ethyl dodecanoate	228	1.64109	7.49776	5.60204	5.2991	1.78647	0	6.4818	9.1527	2.62322	0.204518	4.78343	8.90018	6.2726	0	6.95191	1.60637	0	2.65068	1.94	2.05	1.29	1.55	2.09	2.43	0.99	2.29	1.97	1.49	1	2.67	1.82	1.51	1.12	1.48	1.3	1.7	1.25	2.09	2.04	1.44	1.52	1.65
Unknown Lucorum 1	228	0	0	0	0	0	0	0	0	0	0	0	0	0	0	0	0	0	0	1.23	2.12	1.5	0.14	0.52	0.36	1.58	2.15	1.56	1.84	1.42	0.89	0.78	0.69	1.24	1.99	1.58	1.47	0.28	0.57	1.24	1.84	1.74	1.54
Hexadec-7-enal	238	3.94668	2.26549	1.76519	0.534637	0.549154	0.708818	2.49192	1.54363	0.970265	1.34787	2.71598	1.42752	0.147253	1.93648	1.66005	2.59291	0.178866	0	5.15	2.16	2.79	3.33	2.3	4.52	4.54	44.11	1.99	1.35	1.92	4.25	2.33	1.96	2.63	1.89	2.97	4.94	2.85	2.55	2.15	3.17	5.47	5.65
Hexadecanal	240	1.79339	1.50319	1.95734	0.424499	3.77333	3.29828	1.48014	2.15399	1.81447	1.86925	2.79755	1.41996	1.81016	0.798729	1.82579	2.65737	0.0828607	0.27791	1.13	0.64	0.64	0.68	0.78	0.94	0.74	0.71	0.73	0.42	0.54	0.89	0.8	0.75	0.71	0.57	0.6	0.92	0.2	0.7	1.2	1.13	1.06	0.71
Hexadecanol	242	3.3087	0.994516	1.05032	2.1301	1.15431	1.00998	0.774362	0.549489	1.81692	0.0142556	0.956029	0.157741	1.28215	0.371345	2.61009	0.0368539	0.0410058	0	12.69	7.1	0.11	10.87	3.16	11.4	10.31	8.98	0.07	5.55	6.22	12.69	6.2	7.4	7.52	0.05	5.74	12.87	10.66	5.5	12.69	6.22	0.25	5.64
Ethyl tetradec-9-enoate	254	18.6412	26.7044	25.4064	41.9962	10.4762	20.8545	24.4192	36.1414	32.71	6.54502	19.1933	27.4967	30.4398	0.533037	38.3258	19.3376	14.9895	34.0411	44.4	37.15	48.66	38.37	30.52	35.02	33.14	2.75	50.41	60.57	42.44	33.87	59.84	39.95	42.51	41.48	55.7	29.15	38.09	56.69	44.39	43.79	43.89	48.54
Octadecatrienal	262	1.75461	0.703591	0.284512	0.677462	0	0	0.346376	1.02193	0.860034	0	0	0.549629	0.817052	0	0.729364	0.128097	0.0819039	3.68049	2.64	2.16	1.58	3.09	2.48	2.58	2.74	1.73	5.37	0.9	1.43	4.53	3.77	2.12	1.67	3.73	3.62	3.54	2.05	5.49	2.24	2.94	4.64	4.35
9,12,15-Octadecatrien-1-ol	264	1.87128	0.0815302	0.00536449	0.43416	0.0071299	0.00760997	0.500167	0.164502	0.00178367	0.27941	0.00762311	0.011131	0.0229583	0.0296053	0.11724	0.00424369	0.0025694	0	3.66	0.37	2.25	0	0.49	0	2.98	0	1.78	2.14	0	0	0.7	0	0.75	0.88	0	0	0	0	1.66	2.68	1.21	0.42
9,12-Octadecadien-1-ol	266	0.271119	0.12924	9.79943e-07	0.0451901	0	0	0	0	0	0	0	0	0	0	0	0	0	0	3.51	3.24	2.73	5.37	0.6	4.48	2.4	2.64	1.49	2.07	3.05	0	1.6	2.35	4.73	2.57	3.66	6.68	4.9	3.36	4.51	3.87	5.71	0.51
Ethyl hexadecatrienoate	278	1.02893	1.64914	0.821577	0.465233	0	0	0.730258	0.237615	0.623854	0	0	0.317487	0.134283	0	0.434446	0.10956	0.159974	0	3.26	2.28	7.84	2.21	1.66	3.64	2.35	2.63	6.45	1.92	1.77	0.3	0.1	2.08	2.19	5.37	0.6	1.99	2.36	0	3.26	3.26	3.26	3.26
Ethyl hexadecadienoate	280	0.174668	0.181015	0.205115	0.0392818	0	0	0.384846	0	0.083775	0	0	0.105166	0.134283	0	0.196989	0	0	0.00281138	0	0	0	0	0	0	0	0	0	0	0	0	0	0	0	0	0	0	0	0	0	0	0	0
Nonadecenal	280	0	0	0.29682	0.011578	0	0.0444888	0.0203223	0	0.00523125	0	0	0.0691769	0.049789	1.78332	0.0196664	0	0	0	0	0	0	0	0	0	0	0	0	0	0	0	0	0	0	0	0	0	0	0	0	0	0	0
Ethyl hexadec-9-enoate	282	0.0240675	0.00681284	3.58379e-07	0.00238217	0	0	0	0	0	0	0	0	0	0	0	0	0	1.04233	0.1	0.08	0.08	0	0	0.11	0.07	0.08	0.11	0.07	0.07	0.24	0.07	0.07	0.07	0.07	0.11	0.09	0.06	0.07	0.02	0.03	0.05	0.06
Hexadecyl acetate	284	2.7006	0.624207	6.88129	3.03291	0.666846	3.07179	1.71895	3.77745	2.90857	0.914688	0.630664	3.56098	4.07506	0.573075	4.34254	1.4412	0.867765	0	0	0	0	0	0	0	0	0	0	0	0	0	0	0	0	0	0	0	0	0	0	0	0	0
Henicosenal	294	4.99638	3.35084	0.979882	3.75531	2.56165	4.50909	3.26867	3.22968	6.11286	1.4384	2.62922	4.27719	4.86928	3.15927	3.42128	2.87393	4.3652	0	0	0	0	0	0	0	0	0	0	0	0	0	0	0	0	0	0	0	0	0	0	0	0	0
Methyl octadecadienoate	294	0.0506384	0.0130451	0	0.318531	0	0	0	0	0.0962293	0	0	0	0	0	0	0	0	0	0	0	0	0	0	0	0	0	0	0	0	0	0	0	0	0	0	0	0	0	0	0	0	0
Henicosane	296	0.915788	1.11114	1.28257	0.607254	1.55865	0.627701	1.03462	0.36537	2.84448	1.09505	0.428096	0.202572	1.00944	0.893988	0.283439	1.20628	1.41756	0.60324	1.78	0.62	1.39	1.75	1.43	1.79	1.95	1.26	1.2	1.16	1.37	3.9	0.4	0.67	0.61	0.39	0.78	1.73	0.82	1.06	1.98	1.35	1.99	1.89
Heneicoatrienol	306	1.14609	1.68678	0.22978	0.450169	1.3417	0	1.9414	0.46298	2.76787	0	0	0.393399	1.0317	0	0.465494	0.187358	0.535151	0.363249	0.25	0.21	0.38	0.4	0.1	0.29	0.26	0.2	0.35	0.36	0.2	0.21	0.1	0.23	0.32	0.17	0.22	0.58	0.35	0.54	0.26	0.42	0.74	0.12
Octadecatrienyl acetate	306	0.31116	0.204051	0.0659854	0.959354	0	0.447778	0.0960943	0.333009	1.36862	0	0	0	0.858648	0	0.388054	0.222522	0.138465	0.0877942	0	0	0	0	0	0	0	0	0	0	0	0	0	0	0	0	0	0	0	0	0	0	0	0
Ethyl octadecatrienoate	306	0	0	0	0	0	0	0	0	0	0	0	0	0	0	0	0	0	0	0.25	0.43	0.32	0.41	0.13	0.42	0.35	0.32	0.11	0.05	0.19	0.28	0.04	0.26	0.2	0.14	0.2	0.55	0.09	0.22	0.35	0.13	0.42	0.25
Ethyl octadecadienoate	308	0.580416	0.205365	0.429714	0.207902	0	0.270449	0.237782	0.274321	0.183603	0	0	0.129514	0.341257	0	0.263639	0.0899584	0.276025	0.0989485	0	0	0	0	0	0	0	0	0	0	0	0	0	0	0	0	0	0	0	0	0	0	0	0
Octadecadienyl acetate	308	0.704465	0.633971	0.125044	0.442078	0.253628	0	0.750374	0.635177	1.54337	0	0	0.547084	0.904224	2.4104	0.414018	0.0721556	0.679259	0.176261	0.28	0.3	0.41	0.51	0.15	0.37	0.9	0.25	0.45	0.47	0.55	0.27	0.17	0.85	0.42	0.53	0.29	0.71	0.38	0.7	0.28	0.29	0.85	0.55
Ethyl octadec-9-enoate	310	8.66215	6.38831	5.70375	4.05184	5.13073	11.249	7.38162	3.21889	2.18735	2.88586	2.95789	4.0027	6.17107	5.95699	4.66813	5.10969	7.90619	5.41646	0.66	0.67	0.69	0.6	0.46	0.94	0.55	0.7	0.98	0.46	0.4	1.09	0.69	0.51	0.48	0.59	0.5	0.5	0.63	1	0.66	0.52	0.41	0.84
Docosane	310	0.214989	0.0978663	0.25199	0.216784	0.256391	0	0.148342	0.19821	0.256754	0.403279	0.542121	0.162309	0.367285	0	0.18478	0.0733755	0.0563968	0	0.17	0.22	0.2	0.22	0.28	0.22	0.12	0.19	0.22	0.18	0.08	0.25	0.1	0.13	0.17	0.06	0.16	0.32	0.13	0.18	0.17	0.1	0.13	0.16
Octadecyl acetate	312	0.25477	0.126726	0.250071	0.198922	0	0	0.139073	0.173564	0.362742	0	0	0.095479	0.372406	0	0.0864156	0.0457955	0.2043	0	0	0	0	0	0	0	0	0	0	0	0	0	0	0	0	0	0	0	0	0	0	0	0	0
Ethyl octadecanoate	312	0.172083	0.164288	1.71023	0.145149	0	0.370034	0.304719	0.210684	0.363251	0.189239	0	0.197585	0.40387	0	0.15912	0.063131	0.083602	0	0	0	0	0	0	0	0	0	0	0	0	0	0	0	0	0	0	0	0	0	0	0	0	0
Tricos-9-ene	322	1.84804	0.58013	1.51567	0.729618	2.41378	1.15999	0.628957	0.379875	1.45586	2.24037	0.393341	0.274418	1.32176	2.75815	0.410328	1.05696	0.414928	0.642087	1.47	3.29	1.47	0.64	0.36	1.68	0.75	1.68	1.22	1.02	1.16	6	0.52	0.63	0.55	0.62	0.44	0.92	1.84	0.48	0.88	1.28	0.52	0.36
Tricosane	324	7.24219	5.76145	7.2876	5.60437	9.13462	9.417	7.40472	5.68811	5.6203	10.4295	8.91839	4.38497	6.10484	15.7659	5.02548	6.56075	5.00561	9.45742	6.36	6.58	7.38	11.33	12.05	8.18	11.81	8.38	6.54	5.11	7.98	0.35	6.57	9.32	7.63	6.56	5.69	11.37	7.69	3.41	7.98	12.55	6.36	7.17
Tetracos-9-ene	336	0.168213	0.0613083	0.270415	0.101037	0.116768	0.0950538	0.525719	0.0406935	0.111172	0.0873864	0.0709941	0.0339525	0.622574	0.379435	0.111396	0.116319	0.0537197	0	0.09	0.11	0.12	0.16	0.18	0.15	0.18	0.15	0.12	0.11	0.16	0.95	0.15	0.19	0.15	0.2	0.15	0.36	0.23	1.15	0.15	0.19	2.07	0.12
Icosenyl acetate	338	0.186193	0.0838683	0.0499004	0.38	0.169464	0.390522	0.176512	0.239729	0.40031	0	0	0.225001	0.401309	0	0.132454	0.133317	0.0550979	0	0	0	0	0	0	0	0	0	0	0	0	0	0	0	0	0	0	0	0	0	0	0	0	0
Tetracosane	338	0.351864	0.303214	0.381815	0.582282	0.943425	0.917723	0.387171	0.303443	0.766356	0.816792	0.264624	0.327115	0.558705	0	0.23952	0.128058	0.634987	0	0.23	0.42	0.26	0.37	0.66	0.54	0.55	0.41	0.66	0.37	0.42	0.45	0.49	0.29	0.36	0.25	0.28	1.24	0.29	0.22	0.43	0.33	0.84	0.83
Octyl tetradecenoate	338	0.10941	0.0343949	0.456022	0.651988	0.923123	0.0230409	0.0149731	0.00752345	0.00604834	0.0123815	0.021998	0.00841618	0	0.0770132	0.00561337	0.00910511	0.803819	0	0	0	0	0	0	0	0	0	0	0	0	0	0	0	0	0	0	0	0	0	0	0	0	0
Icosyl acetate	340	0.764734	1.11497	0	1.40122	0	0.702973	1.04384	0.915243	2.19558	0	1.78092	0.744407	1.58127	0.504176	1.46791	0.562006	0.102846	0.190259	0	0	0	0	0	0	0	0	0	0	0	0	0	0	0	0	0	0	0	0	0	0	0	0
Pentacos-9-ene	350	3.07706	2.0792	3.08269	2.37966	3.89149	3.60663	2.61578	1.53129	4.58793	4.86878	2.75534	1.64189	2.52416	6.49253	2.49943	3.36638	2.3487	2.39152	1.83	3.39	3.15	3.13	3.95	2.14	3.3	3.17	1.84	2.01	2.57	3.76	2.41	2.87	2.27	2.69	1.63	2.83	2.5	1.46	1.42	1.38	1.34	1.3
Pentacosane	352	2.41516	3.5024	3.1861	3.36416	3.72588	6.73658	4.72734	3.20285	2.85098	6.79584	5.42623	2.89413	3.14799	7.41461	3.47796	2.38741	2.94361	4.02365	2.07	2.66	2.21	3.73	4.06	3.23	3.78	2.72	2.34	1.75	2.82	2.98	2.33	2.98	2.28	2.14	1.79	2.34	2.31	1.43	2.02	2.07	3.97	4.07
Hexacos-9-ene	364	0.224348	0.406906	0.0290735	0.435903	6.33016	0.186484	0.23163	0.489589	0.294722	1.00734	0	0.399662	0.527742	0	0.491524	0	0.2105	0	0.39	0.19	0.16	0.16	0.06	0.18	0.14	0.2	0.33	0.18	0.17	0.11	0.13	0.15	0.17	0.11	0.11	0.2	0.17	0.21	0.06	0.18	0.39	0.49
Hexacosane	366	0.0969521	0.276337	0.0955043	0.0803589	0.278128	0.342235	0.299569	0.152485	0	0.176007	0.260053	0.43915	0.138578	0.490037	0.120663	0	0	0.0524984	0.07	0.2	0.17	0.25	0.3	0.18	0.21	0.21	0.2	0.1	0.28	0.09	0.09	0.43	0.09	0.09	0.21	0.47	0.39	0.28	0.07	0.09	0.05	0.12
Heptacos-9-ene	378	3.97048	3.9405	4.2954	3.63127	6.41114	10.2711	5.42006	2.33135	5.16582	7.48876	3.91266	1.7927	4.18918	8.45389	6.53484	3.71404	2.5227	4.2087	1.53	2.54	1.97	2.31	3.74	2.2	2.4	2.27	1.74	1.2	2.21	1.84	2.69	2.66	2.36	2.61	1.32	1.88	2.09	0.99	1.21	1.43	2.53	2.78
Heptacosane	380	0.44386	0.901526	0.552189	0.581577	1.7108	2.21965	1.28262	0.439879	0.237343	2.04337	1.07976	0.443841	0.633044	3.19369	0.954284	0.510364	0.843611	0	0.24	0.54	0.4	0.48	0.76	0.43	0.57	0.54	0.5	0.21	0.35	0.52	0.58	0.59	0.39	0.51	0.3	0.31	0.49	0.34	0.24	0.59	0.27	0.43
Octacos-9-ene	392	0.131555	0.130161	0.167408	0.191565	0.150903	0.189261	0.19315	0.0426759	0.0730677	0.188294	0.0638893	0.0287533	0.284067	0.489127	0.316311	0.0948483	0.0622041	0.0819783	0.07	0.14	0.09	0.1	0.21	0.22	0.11	0.12	0.06	0.06	0.09	0	0.15	0.11	0.09	0.13	0.05	0.1	0.07	0.05	0.15	0.07	0.17	0.09
Nonacos-9-ene	406	1.69666	1.14013	1.37316	0.955032	3.23823	4.50791	1.46175	0.826249	1.16529	4.8398	1.57057	0.709867	1.58241	5.79358	3.01044	1.73828	1.07409	1.91769	0.33	0.98	0.67	0.68	1.46	0.8	0.57	0.74	0.67	0.46	0.69	0.5	1.16	0.86	0.75	1.17	0.47	0.39	0.62	0.46	0.53	0.83	1.93	0.63
Nonacosane	408	0.0844977	0.163655	0.105422	0.100252	0.226427	0.392334	0.147575	0.0967924	0.049913	0.3285	0.375918	0.103674	0.0762082	0	0.22959	0	0	0	0	0	0	0	0	0	0	0	0	0	0	0	0	0	0	0	0	0	0	0	0	0	0	0
Hexadecyl dodecanoate	424	1.69668	1.52304	2.15697	1.49183	5.03191	0.955813	1.60539	1.92657	1.42234	3.83638	4.4083	3.26801	2.70791	1.08812	3.90598	0	0	0.964898	0.13	0.93	0.58	0.43	1.1	0.6	1.11	0.55	0.78	0.53	1.43	0.65	1.13	1.48	1.12	0.55	0.46	0.75	0.71	0.21	1.05	0.56	0.13	1.18
Farnesyl tetradecanoate	432	0.495866	0.243923	0.229014	0.240132	0.461322	0.661473	0.151576	0.562819	0.278725	0.447127	0.396393	0.244225	0.306768	0	0.338936	2.19661	1.27773	0.264823	0	0	0	0	0	0	0	0	0	0	0	0	0	0	0	0	0	0	0	0	0	0	0	0
Hentriacontan-1-ol	434	0.128944	0.0923877	0.12054	0.117361	0.254591	0.329882	0.139332	0.0447698	0.135236	0.617078	0.197723	0.152085	0.239359	0.596902	0.341474	0.155825	0.0880692	0.427345	0	0	0	0	0	0	0	0	0	0	0	0	0	0	0	0	0	0	0	0	0	0	0	0
Octadecatrienyl dodecanoate	446	0.765293	0.537745	0.296663	0.540523	0	0.408511	0.377715	0.427587	0.454779	0.177571	0.53591	0.394613	0.491113	0	0.0587357	0.177695	0.092286	0	0	0	0	0	0	0	0	0	0	0	0	0	0	0	0	0	0	0	0	0	0	0	0	0
Octadecadienyl dodecanoate	448	0.87464	0.818906	1.8178	0.452205	1.38899	0.370474	0.544697	0.540755	0.343532	0.806642	1.6379	1.4698	0.510301	0	0	1.08882	1.43018	0	0.03	0.73	0.33	0.22	0.73	0.44	0.27	0.27	0.32	0.21	0.5	0.63	0.93	0.41	0.53	0.65	0.24	0.27	0.5	0.33	0.03	0.24	0.44	0.73
Hexadecyl tetradecenoate	450	11.9624	12.2271	13.6753	7.08617	19.2463	7.86426	10.6493	13.6398	9.77359	32.2579	27.2813	21.6759	8.33808	27.8555	2.76854	25.9861	14.0854	14.6882	0.65	7.8	3.44	3.25	14.52	4.6	3.91	4.12	3.72	2.19	8.29	7.3	0	8.3	5.84	9.44	3.57	3.82	7.25	3.13	3.65	2.67	2.34	1.25
Octadecatrienyl tetradecenoate	472	3.30392	4.11525	1.81354	1.43893	1.29823	0.35075	3.13729	1.12179	0	1.68833	0.169252	1.19261	0.952896	0	0	0.541044	1.11241	12.0186	0.29	6.16	4.14	1.32	3.37	1.98	2.01	1.4	1.44	1.21	7.91	3.19	0	6.78	7.36	9.86	4.59	4.31	6.58	1.69	0.21	0.29	1.29	1.12
Octadecadienyl tetradecenoate	474	2.40432	2.83209	1.71623	0.990267	1.21046	0.343083	1.86177	1.0452	0	1.2677	0.451904	2.97926	1.03821	0	0	1.71199	5.1286	0.228904	0.07	0.37	0.12	1.39	5.15	2.03	2.04	1.3	1.67	1.57	0	3.37	0.34	0.2	0.34	0.25	0.13	0.33	0.41	3.08	0.08	0.32	0.13	0.12
Unknown Lucorum 2	?	0	0	0	0	0	0	0	0	0	0	0	0	0	0	0	0	0	0	0.04	0.56	0.18	0.15	0.01	0.51	0.02	0.36	0.3	0.16	0.02	0.48	0.78	0.03	0.01	0.01	0.16	0.21	0.39	0.01	0.05	0.14	0.25	0.17
Unknown Lucorum 3	?	0.329889	0.723123	0.00512818	0.0127244	1.92287	1.0839	0.295109	0.13855	0.0280043	0.391289	0.366545	0.136961	0.195148	0	0	9.88444	27.6362	0	0	0	0	0	0	0	0	0	0	0	0	0	0	0	0	0	0	0	0	0	0	0	0	0
Total Relative Area		100	100	100	100	100	100	100	100	100	100	100	100	100	100	100	100	100	100	100	100	100	100	100	100	100	100	100	100	100	100	100	100	100	100	100	100	100	100	100	100	100	100
