# Supplementary material for: Patterns of Genetic and Reproductive Traits Differentiation in Mainland vs. Corsican Populations of Bumblebees
Source: PLoS One. 2013 Jun 6;8(6):e65642. doi: 10.1371/journal.pone.0065642 (PMC3675023; doi:10.1371/journal.pone.0065642)
Supplement: Table S3 — MMS data matrix (relative amounts of each compound) of B. terrestris. (XLS) [file pone.0065642.s003.xls]

## Sheet: Terrestris_group
Compounds	MW	TerD01	TerD02	TerD03	TerD04	TerD05	TerD06	TerD07	TerD08	TerD09	TerD10	TerL01	TerL02	TerL03	TerL04	TerL05	TerL06	TerL07	TerL08	TerL09	TerS08	TerT01	TerT02	TerT03	TerT04	TerT05	TerT06	TerT07	TerT08	TerT09	TerT10	TerX01	TerX02	TerX03	TerX04	TerX05	TerX06	TerX07	TerX08	TerX09	TerX10	TerX11	TerX12	TerX13	TerX14	TerX15	TerX16	TerX17	TerX18
		SE France	SE France	Greece	Greece	Greece	Greece	Commercial C.	Commercial C.	Commercial C.	Roumania I	SW France I	SW France I	SW France I	SW France I	SW France I	SW France I	SW France I	SW France I	SW France I	Corsica	SE France	SE France	Belgium II	Belgium I	Sweden I	SW France I	SW France I	E. Germany	E. Germany	N. France II	Corsica	Corsica	Corsica	Corsica	Corsica	Corsica	Corsica	Corsica	Corsica	Corsica	Corsica	Corsica	Corsica	Corsica	Corsica	Corsica	Corsica	Corsica
Unknown Terrestris 1	?	0	0	0	0	0	0	0	0	0	0	0.124589	0.280037	0.0976079	0.158753	0.261651	0.167053	0.153777	0.122087	0.10955	0	0.169236	0.106859	0.0973049	0.0744988	0.190299	0.139539	0.82281	0.0732575	0.086158	0.144249	0	0	0	0	0	0	0	0	0	0	0	0	0	0	0	0	0	0
Tetradecane	196	0	0	0	0	0	0	0	0	0	0	0	0	0	0	0	0	0	0	0	0.03	0	0	0	0	0	0	0	0	0	0	0.31	0.5	1.83	0	0	0.04	0.28	0	0	0.92	0.38	2.4	0.87	0.72	0.16	0.05	0.2	0.63
Dodecanoic acid	200	0	0	0	0	0	0	0	0	0	0	2.07755	0.974021	0.0837307	4.47097	1.05117	1.92029	0.45453	1.50346	3.42868	0	0.323886	8.29625	0.384618	0	1.32677	5.4754	3.61797	1.20855	6.88572	1.52901	0	0	0	0	0	0	0	0	0	0	0	0	0	0	0	0	0	0
Tetradecanal	212	0.850877	1.37449	1.73641	2.04786	1.09197	0.541421	0.993805	1.5327	1.40452	1.15261	2.52909	2.23045	3.5575	2.71848	3.88247	3.1881	2.6869	3.20658	2.73511	0	0	0	0	0	0	0	0	0	0	0	0	0	0	0	0	0	0	0	0	0	0	0	0	0	0	0	0	0
Methyl dodecanoate	214	0	0	0	0	0	0	0	0	0	0	0.195917	0.210979	0.056031	0.298334	0.314742	0.298018	0.191106	0.330025	0.259118	0	0.131509	0.362148	0.162423	0.0521775	0.410701	0.522687	0.25844	0.0639447	0.113749	0.0593183	0	0	0	0	0	0	0	0	0	0	0	0	0	0	0	0	0	0
Farnesol	222	0	0	0	0	0	0	0	0	0	0	0	0	0	0	0	0	0	0	0	0.43	2.55866	1.81269	2.43022	3.11765	2.18876	1.8811	2.25772	2.13727	2.87336	2.76635	8.22	5.87	3.68	3.64	6.32	1.43	0.52	4.37	2.69	8.62	10.79	5.82	5.55	9.98	3.73	12.29	3.43	1.08
2.3-Dihydrofarnesal	222	1.28387	2.93546	1.92891	2.86738	1.31238	1.37119	2.23366	1.77933	1.4508	1.32832	0	0	0	0	0	0	0	0	0	0	0	0	0	0	0	0	0	0	0	0	0	0	0	0	0	0	0	0	0	0	0	0	0	0	0	0	0	0
2.3-Dihydrofarnesol	224	84.7164	88.648	83.6624	79.2836	37.7166	30.2391	46.7135	79.8385	39.1221	33.0671	2.98568	3.34141	6.44904	4.03475	4.055	10.7421	8.41159	12.2958	15.3016	4.39	8.35497	2.98274	7.89368	7.55711	10.5387	5.23716	3.54589	9.57055	9.76264	10.6865	10.45	8.38	0	2.14	2.97	3.93	0.6	4.44	3.92	0	8.29	4.05	3.61	7.78	4.37	19.01	4.05	1.82
2.3-Dihydrofarnesyl acetate	226	0.0599444	0.078138	0	0.116804	0.0229937	0.0309677	0.116087	0.16612	0.106192	0.0707283	0	0	0	0	0	0	0	0	0	0	0	0	0	0	0	0	0	0	0	0	0	0	0	0	0	0	0	0	0	0	0	0	0	0	0	0	0	0
Tetradecenoic acid	226	0	0	0	0	0	0	0	0	0	0	1.21554	0.420714	0.399094	0.556056	0.19249	0.469075	0.886706	1.11251	0.518057	0.01	1.45068	3.11391	0.619928	0.0283474	0.447659	1.21415	1.47393	1.04198	0.833431	0.374791	0.28	0	1.36	0	0	0	0	0	0	1.17	0.16	0	0	0	0.14	0.06	0.27	1.24
Ethyl dodecanoate	228	0.727477	0.324894	0.180368	0.190391	0.209954	0.235788	0.047411	0.247524	0.45447	0.364102	5.59104	1.54105	5.18699	3.61507	2.28092	6.02983	6.08597	11.6873	7.71861	0	7.85515	2.28834	9.62998	7.10166	7.95715	5.99118	2.14705	9.15816	8.98353	5.01674	0	0	0	0	0	0	0	0	0	0	0	0	0	0	0	0	0	0
Dodecyl acetate	228	0.124335	0.178098	0.134365	0.116622	0.138528	0.131643	0.0776238	0.169631	0.0964616	0.182413	0	0	0	0	0	0	0	0	0	0	0	0	0	0	0	0	0	0	0	0	0	0	0	0	0	0	0	0	0	0	0	0	0	0	0	0	0	0
Tetradecanoic acid	228	0.0965504	0	0.316688	0.194336	0.25424	0.162969	0.206211	0.600071	0.221248	0.174332	0.569698	1.75162	0.203172	1.07135	0.578214	0.4694	0.334704	0.453687	0.610122	0	0.297403	4.77584	0.275171	0.0582877	0.27305	1.26339	2.12881	0.057264	0.960282	0.313327	0	0	0	0	0	0	0	0	0	0	0	0	0	0	0	0	0	0
Hexadecenal	238	0.0581866	0.53981	0.112204	0.272329	0.181809	0.263263	0.18643	0.187582	0.241661	0.135459	0	0	0	0	0	0	0	0	0	0.04	0	0	0	0	0	0	0	0	0	0	1.45	0.37	1.1	1.44	0.67	0.27	4.14	0.27	0.71	9.36	2.91	4.8	4.78	1.84	1.74	5.33	1.39	1.2
Hexadecatrienol	238	0	0	0	0	0.119898	0.301393	0.0897579	0.046633	0.147973	0.136941	0	0	0	0	0	0	0	0	0	0	0	0	0	0	0	0	0	0	0	0	0	0	0	0	0	0	0	0	0	0	0	0	0	0	0	0	0	0
7-Methylhexadecane	240	0	0	0	0	0	0	0	0	0	0	0.0875756	0.136324	0.182316	0.0775283	0.0984607	0.170956	0.2257	0.310532	0.241421	0	0.268271	0.14487	0.198523	0.124675	0.259845	0.127626	0.121022	0.0607878	0.0673501	0.056069	0	0	0	0	0	0	0	0	0	0	0	0	0	0	0	0	0	0
Unknown Terrestris 2	?	0	0	0	0	0	0	0	0	0	0	0	0	0	0	0	0	0	0	0	0	0	0	0	0	0	0	0	0	0	0	0	0	0	0	0	0	0	0	0	0	0	0	0	0	0	0	0	0
Unknown Terrestris 3	?	0	0	0	0	0	0	0	0	0	0	0	0	0	0	0	0	0	0	0	0	0.0828108	0	0.0993673	0.0465933	0.0608457	0	0	0	0	0	0	0	0	0	0	0	0	0	0	0	0	0	0	0	0	0	0	0
Hexadecanal	240	0.0610731	0.127188	0.146704	0.146916	0.089819	0.0937708	0.222613	0.102881	0.146628	0.216649	0.208752	0.739586	0.530761	0.370037	0.568301	0.431905	0.290202	0.382173	0.288118	1.3	0.479212	0	0.260008	0.460437	0.2939	0.0771577	0.580168	0.243828	0.47351	0.389232	2.67	1.41	3.24	2.79	4.73	5.07	2.37	2.2	2.19	0.26	4.33	2.3	2.09	1.78	2.59	7.24	3.11	3.49
Hexadecenol	240	0	0	0	0	0	0	0	0.0872905	0.343049	0.108924	0	0	0	0	0	0	0	0	0	0	0	0	0	0	0	0	0	0	0	0	0	0	0	0	0	0	0	0	0	0	0	0	0	0	0	0	0	0
Heptadecane	240	0	0	0	0	0	0	0	0	0	0	0	0	0	0	0	0	0	0	0	0	0.0424074	0.0694647	0.0413166	0	0	0	0.112301	0	0	0	0	0	0	0	0	0	0	0	0	0	0	0	0	0	0	0	0	0
Isopropyl dodecanoate	242	0	0	0	0	0	0	0	0	0	0	0	0	0	0	0	0	0	0	0	0	0.126161	0.147741	0.219891	0.158332	0.176391	0.134537	0.303747	0.0865317	0.0978592	0.163409	0	0	0	0	0	0	0	0	0	0	0	0	0	0	0	0	0	0
Hexadecanol	242	3.02637	2.49297	3.41075	4.72123	3.42976	2.0283	3.02964	2.95201	3.30598	4.70457	0.135212	0.488928	0.543862	0.075967	0.560009	1.37493	0.355548	0.746466	1.55546	7.91	1.86886	0.101037	0.98624	1.66699	1.86041	0.111445	0.25446	0.848351	0.637979	0.870251	1.87	0	0	0.73	0	11.9	0	2.61	0	0	1.38	4.33	4.64	0.44	2.54	8.24	0.73	0.69
Ethyl tetradec-9-enoate	254	0	0	0	0	0	0	0	0	0	0	0.76047	0.208771	0.401937	0.234336	0.116834	0.362641	1.12372	1.5396	0.237416	0	1.91395	0.424933	0.399982	0.814517	0.397684	0.661777	0.458545	1.20838	0.705807	0.198121	0	0	0	0	0	0	0	0	0	0	0	0	0	0	0	0	0	0
Hexadecenoic acid (isomer I)	254	0	0	0	0	0	0	0	0	0	0	0.664577	0.491686	0.209396	0.775114	0.0801289	0.521265	0.25154	0.34864	0.474	0.06	0.473275	1.6107	0.378802	0	0.264671	1.02939	0	0.784055	0.263551	0.330589	0	0	0	0	0	0	0	0	0	3.47	0.52	0	0	3.87	0	0	1.85	5.17
Hexadecenoic acid (isomer II)	254	0	0	0	0	0	0	0	0	0	0	1.1116	1.09604	0.396742	0.494103	0.0962639	0.39115	0.280699	0.256489	0.353557	0	0.414852	2.07772	0.54016	0	0.160657	0.658039	3.2594	0.311652	0.293014	0.250581	0	0	0	0	0	0	0	0	0	0	0	0	0	0	0	0	0	0
Ethyl tetradecanoate	256	0	0	0	0	0	0	0	0	0	0	0.496598	0.37988	0.47495	0.504989	0.501368	0.646032	0.686995	0.864235	0.685359	0	0.918516	0.533774	0.885298	0.587182	0.738102	0.709062	0.226284	0.546526	0.989584	0.362121	0	0	0	0	0	0	0	0	0	0	0	0	0	0	0	0	0	0
Hexadecanoic acid	256	0	0	0.0878664	0	0	0	0	0	0	0	0.27005	0.384604	0.0999584	1.20158	0.153121	0.253091	0.0723724	0.14636	0.575322	0	0	0	0	0	0	0	0	0	0	0	0	0	0	0	0	0	0	0	0	0	0	0	0	0	0	0	0	0
Octadecadienal	264	0	0	0.0670347	0.0522403	0.0600683	0	0.0670093	0.0859048	0.0678057	0	0	0	0	0	0	0	0	0	0	0.6	0	0	0	0	0	0	0	0	0	0	0.79	0.52	0.88	0	0.59	0	0.59	0.53	0.61	1.85	0.92	1.21	0	1.26	0	0	1.16	2.55
9,12,15-Octadecatrien-1-ol	264	0	0	0	0	0	0	0	0	0	0	0	0	0	0	0	0	0	0	0	3.13	0	0	0	0	0	0	0	0	0	0	0	0	0	0	0	0	0	0	0	0.12	0	0	0	0	0	2.22	0.31	0
Dihydrofarnesyl acetate	266	0	0	0	0	0	0	0	0	0	0	2.23368	0.712376	4.53403	3.76915	5.81046	4.72234	3.97793	1.66741	1.32297	0	4.14631	1.74348	6.31921	10.5243	4.12911	1.28847	0.311843	1.33425	1.52576	1.72206	0	0	0	0	0	0	0	0	0	0	0	0	0	0	0	0	0	0
Octadec-13-enal	266	0	0	0	0	0	0	0	0	0	0	0	0	0	0	0	0	0	0	0	0.13	0	0	0	0	0	0	0	0	0	0	0.33	0.28	0.55	0	0.71	0.48	1.07	0.42	0	0.88	0.65	3.18	0	1.18	0	0	0.61	0.86
9,12-Octadecadienol	266	0.563569	0.413867	2.11314	1.96303	5.08374	6.39067	3.49173	1.75861	3.21399	3.58614	0	0	0	0	0	0	0	0	0	2.31	0	0	0	0	0	0	0	0	0	0	0	0	0	0	0	0	0	0	0	0.49	0	0	0	0	0	0	0.76	2.44
Pentyl dodecanoate	270	0	0	0	0.0775448	0	0	0	0.0486448	0	0	0	0	0	0	0	0	0	0	0	0	0	0	0	0	0	0	0	0	0	0	0	0	0	0	0	0	0	0	0	0	0	0	0	0	0	0	0	0
Hexadecenyl acetate	276	0	0.0454795	0.0694264	0.150862	0.140254	0.229457	0.216084	0.0803919	0.211238	0.203235	0	0	0	0	0	0	0	0	0	0	0	0	0	0	0	0	0	0	0	0	0	0	0	0	0	0	0	0	0	0	0	0	0	0	0	0	0	0
Unknown Terrestris 4	?	0	0.0648282	0	0	0	0	0.0678502	0.0192064	0.0426794	0.0522908	0	0	0	0	0	0	0	0	0	0	0	0	0	0	0	0	0	0	0	0	0	0	0	0	0	0	0	0	0	0	0	0	0	0	0	0	0	0
Octadecatrienal	278	0	0	0.0799519	0.0822905	0.128182	0.0564097	0.0949688	0.219881	0.194053	0.0633974	0	0	0	0	0	0	0	0	0	1.76	0.785271	0.198729	0.213298	0.736793	0.281485	0.286031	0.482806	0.319777	0.372321	0.43369	2.66	2.27	1.84	3.55	1.44	1.14	8.63	0.83	2.01	7.43	2.26	1.59	4.92	3.38	4.53	9.45	1.78	1.84
Nonadecadienal	278	0	0	0.0629232	0.140283	0.0635396	0.156935	0.185326	0.0603196	0.0726667	0.160723	0	0	0	0	0	0	0	0	0	0	0	0	0	0	0	0	0	0	0	0	0	0	0	0	0	0	0	0	0	0	0	0	0	0	0	0	0	0
Icosane	282	0	0	0	0	0.0673948	0	0.0527239	0	0	0	0.935629	1.31968	1.45912	0.774593	1.21665	1.33008	1.75214	1.39018	1.30002	0	0	0	0	0	0	0	0	0	0	0	0	0	0	0	0	0	0	0	0	0	0	0	0	0	0	0	0	0
Hexadecyl acetate	284	0	0	0	0	0	0	0	0	0	0	0	0	0	0	0	0	0	0	0	0	0.983729	0.189735	1.09193	1.30707	1.1834	0.842252	0.411765	0.422744	1.27518	1.39693	0	0	0	0	0	0	0	0	0	0	0	0	0	0	0	0	0	0
Geranylgeraniol	290	0	0	0	0	0	0	0	0	0	0	0	0	0	0	0	0	0	0	0	6.1	0	0	0	0	0	0	0	0	0	0	6.56	7.56	4.29	5.22	6.91	5.03	3.23	7.69	6.33	0.77	11.04	5.76	4.83	4.86	6.15	9.43	8.04	6.54
Geranylcitronellal	290	0.794887	0.352546	1.43862	1.17639	3.27083	4.34376	2.27474	1.21287	3.77435	2.54852	2.80021	1.99965	2.01189	1.78015	5.28333	2.78694	3.0539	2.40384	1.10417	0	2.10938	0.089633	1.20982	2.65422	1.24544	1.62524	7.35628	1.90833	1.96925	3.17582	0	0	0	0	0	0	0	0	0	0	0	0	0	0	0	0	0	0
Geranylcitronellol	292	2.02403	0.69394	1.81526	2.73368	12.0723	9.25541	11.0518	4.91229	12.0233	12.0644	9.84464	9.01473	6.51865	11.9583	4.01599	11.0268	9.5461	7.73196	10.71	8.68	10.083	12.3656	8.64089	6.4213	8.76089	11.5753	28.8871	10.0306	9.13983	13.0471	0.27	0.79	0.82	1.47	0.57	0.18	3.93	4.17	1.96	8.54	2.34	10.06	12.96	16.96	12.18	5.4	5.67	15.68
Icos-1-enal	294	0	0	0	0	0	0	0	0	0	0	0	0	0	0	0	0	0	0	0	0.14	0	0	0	0	0	0	0	0	0	0	0.96	0.86	0.46	0.5	0.62	1.13	0.88	0.58	0.57	1.31	0.69	1.29	1.02	2.06	2.94	0.22	1.53	1.67
Icos-13-enal	294	0	0	0	0	0	0	0	0	0	0	0	0	0	0	0	0	0	0	0	0.56	0	0	0	0	0	0	0	0	0	0	2.18	2.17	0.94	1.35	1.95	2.1	2.94	2.56	2.67	0.55	9.39	1.85	3.09	4.37	7.51	2.49	3.01	8.58
Icos-15-enal	294	0	0	0	0	0	0	0	0	0	0	0	0	0	0	0	0	0	0	0	0.07	0	0	0	0	0	0	0	0	0	0	0.96	0	0.5	0.66	0.65	1.06	0	4.77	0	0	0	1.62	0.92	0	0	0	1.7	0
Henicosane	296	0.751635	0.662613	1.01505	1.25623	2.62131	3.37656	2.6111	1.1896	2.43077	3.56438	1.50324	2.46792	1.28296	1.53882	1.68978	1.88984	1.12711	1.64735	1.23429	3.83	2.08978	0.835759	1.40585	2.26573	1.24116	1.31404	2.31597	1.41188	1.36223	1.88042	3.04	2.14	2.51	1.71	2.12	1.04	1.74	2.62	3.65	1.35	3.5	1.63	1.88	1.89	1	2.75	3.46	5.03
3-Methylicosane	296	0	0	0	0	0	0	0	0	0	0	0.169499	0.10161	0.0713959	0.0736176	0.150236	0.113657	0.0659118	0.25421	0.0228682	0	0.0816726	0.0733026	0.036886	0.0663249	0	0.0443104	0.225147	0	0	0	0	0	0	0	0	0	0	0	0	0	0	0	0	0	0	0	0	0
Icosadienol	296	0	0	0	0	0	0	0	0	0	0	0	0	0	0	0	0	0	0	0	0	0	0	0	0	0	0	0	0	0	0	0	0	0	0	0	0	0	0	0	0	0	0	0	0	0	0	0	0
Octadecatrienyl acetate	306	0	0	0	0	0	0	0	0	0	0	0.836336	0.824297	0.973841	0.800965	0.672426	1.24473	2.22069	0.969636	1.19457	0	1.17307	0.50689	0.8166	1.31838	1.0182	0.803442	1.08576	0.106108	1.07873	1.35797	0	0	0	0	0	0	0	0	0	0	0	0	0	0	0	0	0	0
Octadecadienyl acetate	308	0	0	0	0	0	0	0	0	0	0	0	0.382649	0.549529	0.660127	0.680507	0.873669	1.54235	0.656014	0.611575	0	0.907174	1.65806	0.730918	1.07314	0.664096	0.701901	2.09187	0.764853	0.729794	0.985443	0	0	0	0	0	0	0	0	0	0	0	0	0	0	0	0	0	0
Octadecadienyl acetate	308	3.32099	0.27604	0.0554361	0	0.825584	1.27223	0.719564	0	0	0	0	0	0	0	0	0	0	0	0	0	0	0	0	0	0	0	0	0	0	0	0	0	0	0	0	0	0	0	0	0	0	0	0	0	0	0	0	0
Ethyl octadec-7-noate	310	0	0	0	0	0	0	0	0	0	0	3.07414	1.18795	1.48594	2.40847	1.04493	1.11659	1.19423	1.45151	1.01291	0	1.12264	2.13054	0.86449	0.89304	0.843516	1.81849	2.07796	1.77939	1.49849	1.19786	0	0	0	0	0	0	0	0	0	0	0	0	0	0	0	0	0	0
Docosane	310	0	0	0	0	0	0	0	0	0	0	0.519898	0.648783	0.538252	0.461361	0.578355	0.558697	0.514393	0.408039	0.439485	0	0.509189	0.449481	0.653125	0.655415	0.400417	0.604563	0.528257	0.319491	0.435988	0.548205	0.6	0.56	0.44	0.87	0.35	0.33	1.06	0	0.68	5.5	0	0.73	1.24	0.72	0.8	0	0.72	1.17
Icosene	310	0	0	0	0	0	0	0	0	0	0	0	0	0	0	0	0	0	0	0	0.46	0	0	0	0	0	0	0	0	0	0	0.43	0.5	0.76	1.27	0.68	1.85	2.77	0.59	1.45	10.06	0.54	5.51	1.26	1.25	0.89	0.4	1.43	5.1
Octadecyl acetate	312	0	0	0	0	0	0	0	0	0	0	0	0	0	0	0	0	0	0	0	0	0.197749	0	0.0592777	0.087855	0.0428689	0	0.922077	0	0.0678113	0.232667	0	0	0	0	0	0	0	0	0	0	0	0	0	0	0	0	0	0
Tricos-9-ene	322	0.125197	0	0.166576	0.109024	2.23641	2.09562	0.849891	0.278786	1.55917	1.69994	1.25154	1.05	1.01708	0.940414	1.13809	1.11146	0.44063	0.738936	0.900059	4.98	1.51901	0.380233	0.901719	1.24059	0.83988	0.959163	0.592678	0.764635	1.1921	1.31936	1.73	1.95	0.83	1.7	1.46	0.82	0.76	2.43	3.77	3.26	3.29	1.6	0	1.79	3.71	0.76	2.89	4.89
Tricos-5-ene	322	0	0	0	0	0	0	0	0	0	0	0	0	0.269317	0	0.352361	0.557162	0	0.202999	0.558193	15.24	2.20579	0.240309	1.46037	1.56915	2.09424	0.306164	0.0274541	0.840172	0.836286	0.977447	0	0	0	0	0	0	0	0	0	0	0.18	0	1.82	0	0	0	0	0
Unknown Terrestris 5	?	0	0	0	0	0	0	0	0	0	0	0	0	0	0	0	0	0	0	0	0	0	0	0	0	0	0	0	0	0	0	0	0	0	0	0	0	0	0	0	0	0	0	0	0	0	0	0	0
Docosenal	322	0	0	0	0	0	0	0	0	0	0	0	0	0	0	0	0	0	0	0	0.12	0	0	0	0	0	0	0	0	0	0	0.57	1.76	2.27	0	0.47	0.43	0.41	0.85	0.74	0	0.84	0	0	0.5	0.99	0.2	1.37	0
Tricosane	324	0.824773	0.233053	0.95148	1.03181	13.7203	10.2093	9.78805	1.1446	13.9934	15.3764	5.61444	6.23082	4.34086	4.89613	6.83671	6.40703	4.58374	5.53926	4.91612	17.38	5.94908	4.70478	6.00899	7.20612	6.52535	5.67123	2.85637	5.79545	6.35716	6.11644	7.35	7.25	15.08	6.03	6.59	18.67	9.26	4.28	10.42	2.65	6.89	4.91	6.08	5.36	6.92	8.5	15.41	17.2
Unknown Terrestris 6	?	0	0	0	0	0	0	0	0	0	0	0	0	0	0	0	0	0	0	0	0	0	0	0	0	0	0	0	0	0	0	0	0	0	0	0	0	0	0	0	0	0	0	0	0	0	0	0	0
Docos-17-enol	324	0	0	0	0	0	0	0	0	0	0	0	0	0	0	0	0	0	0	0	7.38	0	0	0	0	0	0	0	0	0	0	0	0	0	0	0	0	4.56	0	0	0	0	0	0	0	0	0	0	0
Geranylcitronellyl acetate	335	0	0	0	0	0	0	0	0	0	0	1.1143	0.110656	1.16489	0.900105	2.34359	1.54054	1.16256	0.292701	0.176892	0	1.57172	0.127521	1.83498	4.52861	1.16694	0.183464	0.177207	0.12388	0.193002	0.519464	0	0	0	0	0	0	0	0	0	0	0	0	0	0	0	0	0	0
Tetracosene	336	0	0	0	0	0.386146	0.445161	0	0	0.396941	0.353847	0.088726	0.0501411	0.0393094	0	0.0422079	0.0987837	0	0.0899542	0	0.09	0	0	0	0	0	0	0	0	0	0	0.64	0.19	0	1.44	0	0	0.51	0	0.31	0	2.94	0	0.63	0	0	0.17	0.31	0
Tetracosane	338	0	0	0	0	0	0	0	0	0	0	0	0	0	0	0	0	0	0	0	0.34	0.0447393	0	0.0296629	0.0375804	0.0475929	0	0.0874472	0	0	0	1.34	0.56	2.38	3.55	1.22	1.48	8.67	0.86	0.61	4.49	2.79	2.37	2.91	0.66	5.81	1.48	1.63	1.73
Icosyl acetate	340	0	0	0	0	0	0	0	0	0	0	0.549704	0.208131	0	0.366162	0.504317	0.440962	0.849167	0.389894	0	0	0.22427	0	0	0	0	0.453952	0.0593923	0.0526035	0.360437	0	0	0	0	0	0	0	0	0	0	0	0	0	0	0	0	0	0	0
Pentacos-9-ene	350	0	0	0	0	1.68535	1.8021	0.664656	0.0556511	1.37559	1.17347	1.27057	1.08224	1.36532	0.666805	1.16319	1.69325	0.646278	0.801784	1.66718	1.07	2.08323	0.490974	1.245	1.48182	1.9399	1.09446	1.05927	1.04434	1.50653	1.42558	0.66	0.84	0.72	0.81	0.67	0.52	0.35	0	0.76	0	0.69	0.48	0.52	0	0	0.25	0	0
Pentacosane	352	0.0518519	0	0.0483757	0.084016	2.73482	1.77144	1.64752	0.05905	3.81795	2.68292	1.58024	2.22067	1.66637	1.62136	2.41739	2.66292	2.39641	2.14288	2.36769	3.45	2.02173	2.77481	2.65181	2.50878	2.76429	2.37288	2.39366	2.55057	1.87944	2.33511	1.58	1.45	4.08	1.14	1.24	10.26	0	0.86	0.98	0	0.96	0.95	1.08	0	0	1.78	2.18	0
Hexacosene	364	0	0	0	0.00360309	0.347048	0.41319	0.188262	0.0104619	0.585092	0.292243	0.180917	0.143442	0.149686	0.0966329	0.158683	0.18153	0.0942078	0.074588	0.115994	0.4	0.306289	0	0.117917	0.215687	0.167409	0.188022	0.0717045	0.112767	0.114107	0.17913	0.95	0	0	0.37	0.38	0.67	0	0	0	0	0.29	0	0	0	0	0.11	0	0
Methylpentacosane	366	0	0	0	0	0	0	0.315772	0	0	0.339172	0	0	0	0	0	0	0	0	0	0	0	0	0	0	0	0	0	0	0	0	0	0	0	0	0	0	0	0	0	0	0	0	0	0	0	0	0	0
Docosenyl acetate (isomer I)	366	0	0	0	0	0.123741	0.247959	0.0512098	0	0	0	0	0	0	0	0	0	0	0	0	0	0	0	0	0	0	0	0	0	0	0	0	0	0	0	0	0	0	0	0	0	0	0	0	0	0	0	0	0
Docos-15-enyl acetate	366	0	0	0	0	0	0	0	0	0	0	1.55194	2.07551	2.60784	1.87806	1.73021	1.66984	2.38045	1.42107	1.56439	0	1.07309	0.26474	1.70252	1.40682	1.37259	2.11627	0.666089	0.301784	1.58322	1.48906	0	0	0	0	0	0	0	0	0	0	0	0	0	0	0	0	0	0
Hexacosane	366	0	0	0	0	0	0	0	0	0	0	0.287634	0.218137	0.476116	0	0.316451	0	0	0.237056	0	0.03	0.152156	0.112214	0.342868	0.31858	0.263005	0.274028	0.191147	0.0979256	0.155501	0.396063	2.15	0.17	1.35	4.25	1.31	1.96	7.64	0	0	5.86	2.59	1.83	2.08	0.88	4.75	0.77	1.69	1.38
Docosyl acetate	368	0	0	0	0	0	0	0	0	0	0	0.215608	0.146631	0.24111	0.191276	0.179795	0.11506	0.455627	0.105195	0.0875334	0	0.0489268	0	0.176461	0	0.0972193	0.207329	0	0	0.0932473	0	0	0	0	0	0	0	0	0	0	0	0	0	0	0	0	0	0	0
Heptacos-9-ene	378	0.0997699	0.0944417	0.0765701	0.100563	3.24801	5.55043	1.90618	0.210903	3.12946	2.88497	2.28638	1.85503	2.01048	1.53901	1.65894	2.25136	1.82614	1.7437	2.12274	2.6	2.82107	1.39844	1.67855	2.4141	2.18931	2.9435	2.08761	2.33165	1.81025	3.17563	2.44	3.91	1.87	2.35	2.38	0.77	0.9	2.44	3.41	0	0.8	1.05	1.14	1.4	3.42	0.57	1.87	2.14
Heptacosane	380	0	0	0	0	0.202545	0.299821	0.183891	0	0	0.317152	0.389443	0.995155	0.630749	0.566298	0.842776	0.769575	0.90527	0.491531	1.17393	1.3	0.472981	0.82626	1.11013	0.661527	0.798981	0.55042	0.400174	0.624202	0.358263	1.26392	0.32	0.52	2.37	0.33	0.36	0.2	0	0	0	0	0.68	0.43	0.44	0.3	0	0.06	0	0.9
Octacosene	392	0	0	0	0	0	0	0	0	0	0	0	0	0	0	0	0	0	0	0	0.11	0	0	0	0	0	0	0	0	0	0	0	0	0	0	0	0	0	0	0	0	0	0	0	0	0	0	0	0
Icosenyl acetate (isomer I)	396	0	0	0	0	0	0	0	0	0	0	0.609061	0.436855	0.984389	0.284591	0.518741	0.364863	0.548388	0.351764	0.374328	0.01	0.289575	0	0.560331	0.435472	0.317864	0.519097	0.071513	0	0.513243	0.412509	0.32	0	0.54	0.53	0.57	0.59	2.26	0.64	0.25	0.84	0.35	0.24	0.36	0	0.32	0.13	0.43	0
Icos-11-enyl acetate	396	0	0	0	0	0	0	0	0	0	0	1.87587	1.3804	4.878	1.34131	2.05254	1.29829	2.52764	2.15807	1.96155	0	1.69117	0.58909	3.17471	2.11003	2.26119	2.10704	0.904673	0.555452	1.78777	2.23841	0	0	0	0	0	0	0	0	0	0	0	0	0	0	0	0	0	0
2.3-Dihydrofarnesyl dodecanoate	406	0.279482	0.322241	0.172157	0.662278	4.76886	12.1371	6.48336	0.47363	4.71222	8.44143	24.928	27.198	28.7052	25.2474	26.5786	19.8619	21.3198	19.5024	17.9647	0	14.1856	28.8785	22.4192	16.0046	19.6161	22.9746	9.626	26.069	16.6194	17.8446	0	0	0	0	0	0	0	0	0	0	0	0	0	0	0	0	0	0
Nonacos-9-ene	406	0	0	0	0	0.372757	0.707794	0.224955	0.0425101	0.375119	0.452346	0.885502	1.74738	1.16362	1.03078	0.966914	0.975549	1.3478	0.863818	1.7541	1.31	0.575814	0.910622	1.20397	0.739589	0.844794	0.69396	0.578205	0.942337	0.781473	1.95057	0.77	1.73	1.86	1.24	1.04	0.69	0	0	0	0	0.54	0.9	0.88	1.3	1.99	0.15	1.53	2.74
Unknown Terrestris 7	?	0	0	0	0	0	0	0	0	0	0	0	0	0	0	0	0	0	0	0	0	0	0	0	0	0	0	0	0	0	0	0	0	0	0	0	0	0	0	0	0	0	0	0	0	0	0	0	0
Nonacosane	408	0	0	0	0	0	0	0	0	0	0	0.0756844	0.18371	0.192428	0.0790452	0.186846	0.0644874	0.121701	0.0369076	0.186109	0.01	0	0	0	0	0	0	0	0	0	0	0	0	0	0	0	0.08	0	0	0	0	0	0	0.23	0	0	0	0	0
Squalene	411	0	0	0	0	0	0	0	0	0	0	0	0	0	0	0	0	0	0	0	0	0	0	0	0	0	0	0	0	0	0	0	0	0.58	0.33	0	1.92	0	0	0	0.25	0.2	0.43	0.7	0	0	0	0	0
Unknown Terrestris 8	?	0	0	0	0	0	0	0	0	0	0	0	0	0	0	0	0	0	0	0	0	0	0	0	0	0	0	0	0	0	0	0	0	0	0	0	0	0	0	0	0	0	0	0	0	0	0	0	0
Hexacosenyl acetate (isomer I)	422	0	0	0	0	0	0	0	0	0	0	0.177051	0.265332	0.298259	0.183548	0.197012	0.0960122	0.115708	0.307243	0.0968641	0	0.0883086	0	0.0815385	0.0807317	0.118002	0.116445	0	0	0.120197	0.118944	0	0	0	0	0	0	0	0	0	0	0	0	0	0	0	0	0	0
Hexacosenyl acetate (isomer II)	422	0	0	0	0	0	0	0	0	0	0	0.158517	0.160901	0.250227	0.119705	0.206088	0	0.0780547	0	0	0	0	0	0	0	0	0	0	0	0	0	0	0	0	0	0	0	0	0	0	0	0	0	0	0	0	0	0	0
Hexadecyl dodecanoate	424	0	0	0	0	0	0	0	0	0	0	3.15778	6.73248	2.44389	4.10605	2.89096	2.47942	2.05226	2.23022	3.27486	0	2.76405	2.51749	1.69101	1.73692	3.49476	2.8011	2.45558	3.08586	3.41323	2.58788	0	0	0	0	0	0	0	0	0	0	0	0	0	0	0	0	0	0
2.3-Dihydrofarnesyl tetradecenoate	432	0.1587	0.141874	0.0777917	0.354243	0.897125	3.18721	2.65447	0.375087	0.924696	1.80025	0	0	0	0	0	0	0	0	0	0.35	0	0	0	0	0	0	0	0	0	0	1.68	1.19	1.87	0.82	1.15	1.24	0	2.74	0.85	1.25	0.44	2.22	1.99	1.68	0.73	0	0.94	0.39
2,3-Dihydrofarnesyl tetradecanoate	434	0	0	0	0	0	0	0	0	0	0	3.65659	4.7165	3.20757	3.05302	5.44656	2.26083	3.56409	2.13618	1.71503	0	2.61303	5.15728	2.15236	1.70264	1.58962	2.87606	3.11787	3.06272	1.86261	1.40963	0	0	0	0	0	0	0	0	0	0	0	0	0	0	0	0	0	0
Hentriacontene	434	0	0	0	0	0	0	0	0	0	0	0	0	0	0	0	0	0	0	0	0.1	0	0	0	0	0	0	0	0	0	0	0	0	0	0	0	0.37	0	0	0	0	0	0.09	0	0	0	0	0	0
Octadecatrienyl dodecanoate	446	0	0	0	0	0	0	0	0	0	0	2.28534	3.95836	1.49312	3.00193	2.39075	0	2.25828	1.79673	1.75965	0	2.78717	0.815633	0.712353	1.79019	1.98827	2.00001	1.86557	2.93575	2.52642	2.04134	0	0	0	0	0	0	0	0	0	0	0	0	0	0	0	0	0	0
Octadecadienyl dodecanoate	448	0	0	0	0	0	0	0	0	0	0	0.445946	0.896317	0.370569	1.03715	0.926847	0	0.766802	0.377253	0.39126	0	0.868708	0.0900162	0.221534	0.654902	0.607978	0.497087	0.259713	0.729277	0.633522	0.698597	0	0	0	0	0	0	0	0	0	0	0	0	0	0	0	0	0	0
2,3-Dihydrofarnesyl hexadecenoate (isomer I)	460	0	0	0	0	0	0	0	0	0	0	0	0	0	0	0	0	0	0	0	0.01	0	0	0	0	0	0	0	0	0	0	1.37	0.64	0.79	0.87	0.88	0.53	0.22	2.07	1.31	0.26	0.23	1.03	0.82	0.78	0.36	0.24	0.4	0.15
2.3-Dihydrofarnesyl hexadecenoate (isomer II)	460	0	0	0	0	0.0504611	0.144318	0.0489096	0.0163964	0.0088279	0.0699359	0	0	0	0	0	0	0	0	0	0	0	0	0	0	0	0	0	0	0	0	0	0	0	0	0	0	0	0	0	0	0	0	0	0	0	0	0	0
2,3-Dihydrofarnesyl hexadecanoate	462	0	0	0	0	0	0	0	0	0	0	0	0	0	0	0	0	0	0	0	0.55	0	0	0	0	0	0	0	0	0	0	3.47	3.41	3.57	3.74	4.4	2.33	2.19	3.77	3	1.2	0.91	2.63	3.06	3.07	1.22	0.25	1.81	0.72
Geranylcitronellyl dodecanoate	474	0	0	0	0	0	0	0	0	0	0	4.422	2.60147	1.73484	1.97025	2.01961	0	2.07222	2.08176	0.826561	0	1.72376	0.630871	0.976799	1.30352	1.53851	1.95604	2.18524	2.18108	1.8197	2.01147	0	0	0	0	0	0	0	0	0	0	0	0	0	0	0	0	0	0
Hexadecyl hexadecenoate	478	0	0	0	0	0	0	0	0	0	0	0	0	0	0	0	0	0	0	0	0.01	0	0	0	0	0	0	0	0	0	0	12.6	19.23	20.76	17.19	15.25	5.77	9.16	22.34	12.35	7.17	0.21	8.66	7.92	6.63	5.1	0	8.84	0
Hexadecyl hexadecanoate	480	0	0	0	0	0	0	0	0	0	0	0	0	0	0	0	0	0	0	0	0.01	0	0	0	0	0	0	0	0	0	0	0	0	0	0	0.21	0.79	1.38	0	3.39	0	0	0	1.25	0.11	0.46	0	1.03	0
2.3-Dihydrofarnesyl octadecenoate	488	0	0	0	0.0644592	0.0523068	0.0670104	0.0946784	0.0349344	0.0495198	0.120659	0	0	0	0	0	0	0	0	0	0.61	0	0	0	0	0	0	0	0	0	0	0	0	0	0	0	0	0	0	0	0	3.43	0.3	0.16	0.3	0.37	0	0	0
Geranylcitronellyl tetradecanoate	498	0	0	0.0735265	0	0.27289	0.440331	0.148524	0	0	0.109949	0	0	0	0	0	0	0	0	0	0	0	0	0	0	0	0	0	0	0	0	0	0	0	0	0	0	0	0	0	0	0	0	0	0	0	0	0	0
Hexadecyl octadecatrienoate	502	0	0	0	0	0	0	0	0	0	0	0	0	0	0	0	0	0	0	0	0.01	0	0	0	0	0	0	0	0	0	0	0	0	0	0	0	0.2	0	0	0	0	0	0	0.19	0	0	0	0.22	0
Hexadecyl octadecenoate	504	0	0	0	0	0	0	0	0	0	0	0	0	0	0	0	0	0	0	0	0.01	0	0	0	0	0	0	0	0	0	0	16.03	21.02	13.88	25.97	28.72	10.31	16.65	18.07	26.95	9.83	10.66	11.75	11.82	10.69	11.22	0	12.06	0.98
Hexadecyl octadeaenoate	506	0	0	0	0	0	0	0	0	0	0	0	0	0	0	0	0	0	0	0	0.58	0	0	0	0	0	0	0	0	0	0	0	0	0	0	0.42	2.42	0.33	0	1.46	0.29	0	0	0.26	0.21	1.36	0	0.18	0
Total Relative Area		100	100	100	100	100	100	100	100	100	100	100	100	100	100	100	100	100	100	100	100	100	100	100	100	100	100	100	100	100	100	100	100	100	100	100	100	100	100	100	100	100	100	100	100	100	100	100	100
[truncated: 8 more columns]
