# Supplementary material for: Patterns of Genetic and Reproductive Traits Differentiation in Mainland vs. Corsican Populations of Bumblebees
Source: PLoS One. 2013 Jun 6;8(6):e65642. doi: 10.1371/journal.pone.0065642 (PMC3675023; doi:10.1371/journal.pone.0065642)
Supplement: Table S5 — List of the identified compounds in Corsican and continental B. lucorum. Molecular weight (MW (m/z)), median (Med (%)), first and fourth quartiles (Q1 (%) and Q2 (%)), minimum and maximum (Min (%) and Max (%)) of the 55 identified compounds. Unknown Lucorum x are undetermined compounds. (XLS) [file pone.0065642.s005.xls]

## Sheet: Feuil1
Compounds	B. lucorum renardi						B. lucorum lucorum
	MR	MIN	Q1	MED	Q3	MAX	MIN	Q1	MED	Q3	MAX
Dodecanoic acid	200	0.00	0.00	0.00	0.00	0.00	0.00	0.00	0.02	0.08	0.50
2.3-Dihydrofarnesol	224	0.00	0.01	0.01	0.02	0.20	0.00	0.08	0.17	0.24	0.59
Ethyl dodecenoate	226	0.00	0.00	0.00	0.00	0.00	0.00	0.12	0.16	0.19	1.36
Ethyl dodecanoate	228	0.00	1.62	3.72	6.43	9.15	0.99	1.41	1.60	2.04	2.67
Unknown Lucorum 1	228	0.00	0.00	0.00	0.00	0.00	0.14	0.76	1.45	1.62	2.15
Hexadec-7-enal	238	0.00	0.59	1.49	2.18	3.95	1.35	2.16	2.82	4.53	44.11
Hexadecanal	240	0.08	1.44	1.81	2.10	3.77	0.20	0.64	0.72	0.90	1.20
Hexadecanol	242	0.00	0.21	0.98	1.25	3.31	0.05	5.54	6.66	10.71	12.87
Ethyl tetradec-9-enoate	254	0.53	18.78	24.91	32.14	42.00	2.75	36.62	42.48	48.57	60.57
Octadecatrienal	262	0.00	0.02	0.45	0.80	3.68	0.90	2.10	2.69	3.74	5.49
9,12,15-Octadecatrien-1-ol	264	0.00	0.01	0.02	0.15	1.87	0.00	0.00	0.46	1.69	3.66
9,12-Octadecadien-1-ol	266	0.00	0.00	0.00	0.00	0.27	0.00	2.28	3.15	4.49	6.68
Ethyl hexadecatrienoate	278	0.00	0.00	0.20	0.58	1.65	0.00	1.88	2.32	3.26	7.84
Ethyl hexadecadienoate	280	0.00	0.00	0.02	0.16	0.38	0.00	0.00	0.00	0.00	0.00
Nonadecenal	280	0.00	0.00	0.00	0.00	1.04	0.00	0.06	0.07	0.08	0.24
Ethyl hexadec-9-enoate	282	0.00	0.72	2.21	3.44	6.88	0.00	0.00	0.00	0.00	0.00
Hexadecyl acetate	284	0.00	2.69	3.31	4.34	6.11	0.00	0.00	0.00	0.00	0.00
Henicosenal	294	0.00	0.00	0.00	0.00	0.32	0.00	0.00	0.00	0.00	0.00
Methyl octadecadienoate	294	0.00	0.00	0.00	0.04	1.78	0.00	0.00	0.00	0.00	0.00
Henicosane	296	0.20	0.60	0.96	1.18	2.84	0.39	0.81	1.36	1.78	3.90
Heneicoatrienol	306	0.00	0.20	0.46	1.12	2.77	0.10	0.21	0.26	0.37	0.74
Octadecatrienyl acetate	306	0.00	0.02	0.17	0.37	1.37	0.00	0.00	0.00	0.00	0.00
Ethyl octadecatrienoate	306	0.00	0.00	0.00	0.00	0.00	0.04	0.14	0.25	0.35	0.55
Ethyl octadecadienoate	308	0.00	0.09	0.21	0.27	0.58	0.00	0.00	0.00	0.00	0.00
Octadecadienyl acetate	308	0.00	0.14	0.49	0.70	2.41	0.15	0.29	0.42	0.55	0.90
Ethyl octadec-9-enoate	310	2.19	4.01	5.27	6.33	11.25	0.40	0.50	0.62	0.69	1.09
Docosane	310	0.00	0.08	0.19	0.26	0.54	0.06	0.13	0.17	0.22	0.32
Octadecyl acetate	312	0.00	0.00	0.11	0.20	0.37	0.00	0.00	0.00	0.00	0.00
Ethyl octadecanoate	312	0.00	0.07	0.17	0.28	1.71	0.00	0.00	0.00	0.00	0.00
Tricos-9-ene	322	0.27	0.46	0.89	1.50	2.76	0.36	0.54	0.90	1.47	6.00
Tricosane	324	4.38	5.64	6.90	9.08	15.77	0.35	6.50	7.51	8.62	12.55
Tetracos-9-ene	336	0.00	0.06	0.11	0.16	0.62	0.09	0.14	0.16	0.19	2.07
Icosenyl acetate	338	0.00	0.05	0.15	0.24	0.40	0.00	0.00	0.00	0.00	0.00
Tetracosane	338	0.00	0.27	0.37	0.62	0.94	0.22	0.29	0.42	0.54	1.24
Octyl tetradecenoate	338	0.00	0.01	0.02	0.10	0.92	0.00	0.00	0.00	0.00	0.00
Icosyl acetate	340	0.00	0.27	0.75	1.33	2.20	0.00	0.00	0.00	0.00	0.00
Pentacos-9-ene	350	1.53	2.38	2.69	3.55	6.49	1.30	1.78	2.46	3.14	3.95
Pentacosane	352	2.39	2.99	3.42	4.55	7.41	1.43	2.12	2.34	3.04	4.07
Hexacos-9-ene	364	0.00	0.07	0.26	0.48	6.33	0.06	0.14	0.17	0.20	0.49
Hexacosane	366	0.00	0.08	0.15	0.28	0.49	0.05	0.09	0.19	0.26	0.47
Heptacos-9-ene	378	1.79	3.76	4.20	6.16	10.27	0.99	1.69	2.21	2.53	3.74
Heptacosane	380	0.00	0.46	0.74	1.23	3.19	0.21	0.33	0.46	0.54	0.76
Octacos-9-ene	392	0.03	0.08	0.14	0.19	0.49	0.00	0.07	0.10	0.13	0.22
Nonacos-9-ene	406	0.71	1.15	1.58	2.74	5.79	0.33	0.52	0.68	0.84	1.93
Nonacosane	408	0.00	0.06	0.10	0.21	0.39	0.00	0.00	0.00	0.00	0.00
Hexadecyl dodecanoate	424	0.00	1.17	1.65	3.13	5.03	0.13	0.55	0.68	1.10	1.48
Farnesyl tetradecanoate	432	0.00	0.24	0.32	0.49	2.20	0.00	0.00	0.00	0.00	0.00
Hentriacontan-1-ol	434	0.04	0.12	0.15	0.31	0.62	0.00	0.00	0.00	0.00	0.00
Octadecatrienyl dodecanoate	446	0.00	0.11	0.39	0.48	0.77	0.00	0.00	0.00	0.00	0.00
Octadecadienyl dodecanoate	448	0.00	0.39	0.68	1.31	1.82	0.03	0.26	0.37	0.56	0.93
Hexadecyl tetradecenoate	450	2.77	9.99	13.66	21.07	32.26	0.00	3.02	3.77	7.26	14.52
Octadecatrienyl tetradecenoate	472	0.00	0.40	1.16	1.78	12.02	0.00	1.27	2.00	4.98	9.86
Octadecadienyl tetradecenoate	474	0.00	0.37	1.13	1.83	5.13	0.00	0.13	0.34	1.60	5.15
Unknown Lucorum 2	?	0.00	0.00	0.00	0.00	0.00	0.01	0.03	0.16	0.32	0.78
Unknown Lucorum 3	?	0.00	0.02	0.25	0.64	27.64	0.00	0.00	0.00	0.00	0.00
