# Supplementary material for: Patterns of Genetic and Reproductive Traits Differentiation in Mainland vs. Corsican Populations of Bumblebees
Source: PLoS One. 2013 Jun 6;8(6):e65642. doi: 10.1371/journal.pone.0065642 (PMC3675023; doi:10.1371/journal.pone.0065642)
Supplement: Table S7 — List of the identified compounds in B. perezi and B. vestalis. Molecular weight (MW (m/z)). Median (Med (%)). First and fourth quartiles (Q1 (%) and Q2 (%)). Minimum and maximum (Min (%) and Max (%)) of the 56 identified compounds. Unknown Vestalis x are undetermined compounds. (XLS) [file pone.0065642.s007.xls]

## Sheet: Feuil1
Compounds	MW	B. vestalis					B. perezi
		MIN	Q1	MED	Q3	MAX	MIN	Q1	MED	Q3	MAX
Farnesol	222	0.00	0.00	0.00	0.01	0.08	0.00	0.00	0.03	0.08	4.01
Hexadecen-1-ol	240	0.00	0.04	0.11	0.22	0.52	0.00	0.00	0.00	0.00	0.00
Tetradecyl acetate	256	0.00	0.00	0.09	0.20	0.89	0.00	0.00	0.00	0.00	0.00
Unknown Vestalis 1	?	0.00	0.00	0.08	0.24	0.76	0.00	0.00	0.00	0.00	0.00
Hexadecanoic acid	256	0.00	0.00	0.00	0.00	1.50	0.00	0.00	0.00	0.00	0.00
Octadec-11-enal	266	0.27	0.66	1.00	1.40	2.11	0.00	0.04	0.10	0.16	1.51
Octadec-13-enal	266	0.00	0.00	0.18	0.21	0.37	0.00	0.00	0.00	0.00	0.00
Octadecadien-1-ol	266	0.00	0.04	0.19	0.32	0.65	0.00	0.00	0.00	0.00	0.00
Nonadecane	268	0.00	0.01	0.02	0.03	0.11	0.00	0.00	0.00	0.00	0.00
Octadecanal	268	0.06	0.12	0.18	0.29	3.01	0.00	0.00	0.00	0.00	0.00
Octadec-11-en-1-ol	268	0.00	0.22	0.64	0.82	1.41	0.00	0.00	0.00	0.00	0.00
Hexadec-9-enyl acetate	282	0.87	2.80	3.17	4.19	5.39	0.00	0.00	0.21	0.72	1.48
Hexadec-11-enyl acetate	282	0.00	0.37	0.47	0.66	0.91	0.00	0.00	0.06	0.18	1.83
Geranylgeraniol	290	0.00	0.00	0.00	0.00	0.34	0.00	0.03	0.09	0.17	0.52
Geranylcitronellol	292	8.47	19.57	23.91	31.47	47.01	0.00	1.08	18.76	23.89	36.86
Unknown Vestalis 2	?	0.00	0.00	0.00	3.16	19.82	0.00	0.00	0.00	0.00	0.00
Icosadienal	292	3.66	12.24	15.62	17.39	21.99	0.00	0.71	8.76	11.01	17.22
Icosatrienol	292	0.00	0.00	0.74	1.63	2.47	0.00	0.00	0.00	0.00	0.00
Icos-15-enal	294	0.00	0.48	1.91	2.70	4.57	0.00	0.00	0.00	0.00	0.00
Icosadienol	294	0.00	0.00	0.00	1.04	4.31	0.00	0.00	0.00	0.00	0.00
Henicosane	296	0.07	0.26	0.48	0.73	7.18	0.00	0.26	0.30	0.45	1.76
Icos-15-en-1-ol	296	0.29	1.45	4.47	6.22	11.94	0.00	0.00	0.10	0.71	20.88
Octadecadienyl acetate	308	0.00	0.00	2.63	4.02	24.49	0.00	0.00	0.00	0.00	0.00
Octadec-13-enyl acetate	310	0.00	0.00	0.00	0.00	1.81	0.00	0.00	0.00	0.00	0.00
Docosenal	322	0.00	0.00	0.00	0.08	0.28	0.00	0.00	0.00	0.00	0.00
Tricosane	324	0.00	0.00	0.00	1.17	7.56	3.71	5.85	9.72	17.34	24.42
Unknown Vestalis 3	?	1.45	2.04	2.59	3.68	14.02	0.00	0.00	0.00	0.00	0.00
Geranylcitronellyl acetate	334	2.66	18.05	21.59	29.27	36.65	12.69	19.92	24.23	33.92	47.99
Icos-11,15-adienyl acetate	336	0.00	0.36	1.04	1.77	5.75	0.00	1.77	2.51	9.97	18.45
Icos-15-enyl acetate	338	0.00	0.13	0.37	0.65	1.61	0.00	1.59	2.36	3.27	7.28
Pentacos-9-ene	350	0.00	0.01	0.02	0.05	0.82	0.00	0.00	0.00	0.00	0.00
Pentacos-7-ene	350	0.00	0.01	0.01	0.02	0.05	0.00	0.00	0.00	0.06	0.22
Pentacosane	352	0.57	0.99	1.12	1.35	5.97	1.53	2.74	3.35	4.49	6.05
Docosadienyl acetate	364	0.01	0.01	0.02	0.05	0.12	0.00	0.00	0.00	0.00	0.00
Hexacosene	364	0.00	0.00	0.00	0.00	0.00	0.00	0.00	0.00	0.00	0.04
Hexacosane	366	0.02	0.04	0.05	0.06	0.17	0.08	0.16	0.25	0.47	1.80
Heptacos-9-ene	378	0.00	0.03	0.05	0.07	0.41	0.00	0.00	0.00	0.00	0.00
Heptacos-7-ene	378	0.11	0.14	0.19	0.31	1.93	0.00	0.21	0.39	0.51	1.70
Heptacosane	380	0.11	1.06	1.30	1.74	5.04	0.80	1.83	2.47	3.23	5.61
Octacosene	392	0.00	0.01	0.01	0.02	0.13	0.00	0.03	0.09	0.13	0.22
Octacosane	394	0.02	0.03	0.04	0.06	0.15	0.00	0.04	0.12	0.26	2.23
Nonacos-9-ene	406	0.00	0.07	0.10	0.19	0.64	0.00	0.00	0.00	0.00	0.00
Nonacos-7-ene	406	0.17	0.25	0.34	0.58	2.78	0.00	0.22	0.49	0.96	5.92
Nonacosane	408	0.28	0.47	0.68	1.19	5.34	0.00	0.40	0.55	1.36	14.75
13-Methylnonacosane	422	0.01	0.03	0.09	0.18	1.42	0.00	0.00	0.00	0.00	0.04
Unknown Vestalis 4	?	0.00	0.00	0.01	0.01	0.33	0.00	0.00	0.04	0.16	6.46
Hentriacontene	434	0.05	0.07	0.10	0.18	1.26	0.00	0.00	0.00	0.00	0.00
Hentriacontane	436	0.00	0.01	0.02	0.05	0.65	0.00	0.00	0.00	0.00	0.00
Tetradecyl hexadecanoate	452	0.00	0.00	0.00	0.01	0.25	0.00	0.00	0.02	0.14	3.59
Unknown Vestalis 5	?	0.00	0.18	0.30	0.50	6.54	0.00	0.02	0.45	3.08	18.49
Tetradecyl octadecenoate	478	0.04	0.14	0.20	0.45	1.99	0.00	0.09	0.32	0.70	6.47
Geranylcitronellyl tetradecenoate	500	0.08	0.14	0.26	0.61	2.21	0.00	0.16	0.67	1.01	15.98
Octadecadienyl hexadecenoate	502	0.00	0.00	0.02	0.03	0.22	0.00	0.00	0.02	0.89	23.74
Icosenyl tetradecanoate	504	0.01	0.03	0.06	0.15	0.44	0.00	0.00	0.40	2.38	65.43
Geranylcitronellyl hexadecenoate	528	0.01	0.03	0.05	0.10	0.57	0.00	0.26	0.87	2.47	8.97
Geranylcitronelly hexadecanoate	530	0.01	0.05	0.08	0.31	1.91	0.00	0.00	0.00	0.00	0.00
